# Supplementary material for: The intracellular bacterium Rickettsia rickettsii exerts an inhibitory effect on the apoptosis of tick cells
Source: Parasit Vectors. 2020 Dec 1;13:603. doi: 10.1186/s13071-020-04477-5 (PMC7706286; doi:10.1186/s13071-020-04477-5)
Supplement: Supplementary file 1 — Additional file 1: FASTA file. Deduced amino acid sequences from transcripts of BME26 cells and protein sequences from bacteria of the genus Rickettsia. [file 13071_2020_4477_MOESM1_ESM.xlsx]

## Sheet: Planilha1
>BmE26USP-1 Extracted CDS [Rhipicephalus microplus]
NYSEGNVNKIGLALEAFFPEFEHRSGACSIQELWLFFKTKMLDLQEKYVPSWVQTTCRTKLKPWFNGELRRLTGKRNRVY
KKFKKNRTSETCQQLETIRTLLQTKIRQAKKEFFNNLPSRFKTTKKLFWNLVKCNEKDGVCIPSLQHDGKEMENSLDKAS
CLNTFFSSIFSPCSSNSILPTPTNRCMTDMYHVAVDENGIHCLLEHLDPSKAGGLDGLRGGFLKMCAPFIVPFLKVLYSK
SLRTGSLPRDWKVACVVPVYKSGPRERVNNYRLISLTSIACKILEHVLCSNVMTHIINQNLNPRLHXXXXXXSYITQLTE
FVHEVCSSLDECSCVDSIFVDFRKGFDLVDHGLLVCKLCCFNINEQVITWIWEYLSLRSHYVVVNGSKSGMASVTSGVSQ
GSVLGPLLFLLFINYLPDIIASSIRLFADDLIMYREVTSVDDTVLLQNDLTKMENWCRDLHMQINVQKTVHMRFSKKRMA
LTFYSLSGSSLQTVSEYKYLGVFLTSSMCWHRHVDYVTAKACKVLGFLRRNTRVFPQQARDLLYKSYVRPILECGCIVWD
PPTNADCDELERVQNMAARYVIGSYGRNLSITAT
>BmE26USP-10 Extracted CDS [Rhipicephalus microplus]
KIEVVKEVSSLGVIFNENLNWDEHVNKVTRNIARTCGALSKLRQILPANIKLLLYNTLFSSHINYCSLVWADTSKANRNK
IFLLQKKAIRHIANVPYDAHTSHLFREYKILPIDHIHSFNLIMKYKQSLLSNNACFLKLCNLRKNTQSYYDIRKRPSWFV
PYSRTNHGLRRLEHCIPACFNMFENKNIDIFNIHKKQLENLLNPEWRRVV
>BmE26USP-10003 Extracted CDS [Rhipicephalus microplus]
FYVHFKTVWHASMRANCLQQKYRNIMRANVSTWVHCSSAADAIAAD
>BmE26USP-10005 Extracted CDS [Rhipicephalus microplus]
ISNSPYQARTKSTVPSEHFDFVALTLRSCLSYQLPWYPFCCSK
>BmE26USP-10012 Extracted CDS [Rhipicephalus microplus]
PSCHLPSAVGAVSAAGAPTCRCCIQSSHHYCCCATCIMASHCHRCHL
>BmE26USP-10016 Extracted CDS [Rhipicephalus microplus]
SKSKYKVFQPINKSYEDDINIFFKKQRLEQVXQEFLGVWFQENLSWNTHIDSLASE
>BmE26USP-10018 Extracted CDS [Rhipicephalus microplus]
MWVVNNFSTTLMLRQHLFTLVSIEISYICNKSNKFCTVFF
>BmE26USP-65650 Extracted CDS [Rhipicephalus microplus]
EGDTFPVHRKMSAEEIRAVSKRLFRRSTLLDAHSAAVASEMGGAEDSSSDEDPPPPRVVGVQVVPEGPIYELPPPPRKVP
PPPPVRRDSLLAPPGESLLPPPSLELFTSDDEDHRSPAATPDFPLPPKKFPKSHAGSAGTTTAAADKGAHPWRRSGAELT
ADASATPSEQRPRRPGVVHFAPVAPTVVLFPLSPEGASSPRKKSATLGNFLDTHETSWKFTPGHRSVTSTGATAGDQAMV
PGMPRKDSKEELMTSSSDTDDFEELPPPPQTECGTEDSTDSNENIYESVGPLRTPIEGQPSPIDGQRSPQISVATLSLVR
PHKTKKFARSLQEALTAHLDASKAKMVELQEEGKNAIDTPGSPTLPELPPQDYVLDEMEERAMIEPSSYEDPKFKELIAV
LIEWINDELASHRIIVKDIEEDLFDGQVLQKLLEKLSGKKLDVVEVTQSEEGQKQKLKTVVDCANQVLGLPKWGQYKWSV
ESIHQKNVVSIIHLLVALARHFRAPVRLPENVVVNVVVVQKRNGILHPRTVQEELTSTYDDLGMRVERDAFDTLFDHAPD
KLQVVKKSLMSFVNKHLNKINLEVSDLDTQFQDGIYLVLLMGLVEGYFVPLYSFFPTPSTFDQKVHNVSFSFTLMTDAGL
PKPKARPEDLVNSDLKSTLRVLYNLFTKYKDT
>BmE26USP-10022 Extracted CDS [Rhipicephalus microplus]
ERLEQQRIEKEMRTQQTIEIRRKRREDVERQRQDDAVRRVQVLFRKCTFARLT
>BmE26USP-10023 Extracted CDS [Rhipicephalus microplus]
HMEGVPGVVTELFTLKQLISTTIKEKGNGDDKQHMQSYRWFTD
>BmE26USP-10024 Extracted CDS [Rhipicephalus microplus]
HYYQGVHLLQPVLGHGHYPANYRQLEEELPENYAVSRLAQFFR
>BmE26USP-10025 Extracted CDS [Rhipicephalus microplus]
DKTSAISNSTFLSFRLHSEQHLIIGPTLSSSASYHCKKTELQH
>BmE26USP-10030 Extracted CDS [Rhipicephalus microplus]
TSTSWRGRSSVTSSSTSAPPSGRSTSSTRSESPSPTPLASSCCTSCSSWWSCWAGWSISACPRPTRKRPPWSRPEPSSRR
PRGCCRSSR
>BmE26USP-10032 Extracted CDS [Rhipicephalus microplus]
CSVIAYECFCAMRLLLCGDIESNPGPGVEETLAIVLDTVRRLEAGQNTIIGEIKGLKE
>BmE26USP-10037 Extracted CDS [Rhipicephalus microplus]
LPVTHLRLQRFPLPPHSVDGFYFIVQYFLPIIVLLSYIYPALAAVRQVGYEK
>BmE26USP-10038 Extracted CDS [Rhipicephalus microplus]
GRAGEAGPLLAQQRPSPVALCHPRPSQPWGQEILWKVLRGLH
>BmE26USP-1004 Extracted CDS [Rhipicephalus microplus]
LSSFSCRSFASLSSLALSAANLSRSNSAAFSSLALSAANLSRSNSASFSTLALSTANLSFSSSAAFSSLALSFSSFSFWV
THFRSSAPERPIFSPRATNFSRSMVSRNSQIKPCRVQKVSA
>BmE26USP-10040 Extracted CDS [Rhipicephalus microplus]
FTVGPSYSALYAPLRDYSDIFLISSPAFRNRPCGILKTFK
>BmE26USP-10042 Extracted CDS [Rhipicephalus microplus]
VSQFTTTSSSCLLRSLKCGIKSSHWHPTFTLSSQLFWVHSESSICRPRQSGT
>BmE26USP-10044 Extracted CDS [Rhipicephalus microplus]
LVACLQRAVKKLMTVPKTLPILNCPRMPVVSMQLLLCQLCLNSSFH
>BmE26USP-10045 Extracted CDS [Rhipicephalus microplus]
PVLPTEHVKSVATTFTEPPEHDKASSKSQNINTSLPPPPPKAPSPSLR
>BmE26USP-10048 Extracted CDS [Rhipicephalus microplus]
RSLQSPQKATVTEQRQPGPCGNGKTATTGASRHRKIHFSRGEKKK
>BmE26USP-10050 Extracted CDS [Rhipicephalus microplus]
DPIIESVRKEYERDESNKTQKRQVSWHKVLDASNIIRTFLSAHDDD
>BmE26USP-10051 Extracted CDS [Rhipicephalus microplus]
SSFSSVMLTSVRKGATMATCSLHHQSLKGSRHADSNLELLCKIHAH
>BmE26USP-10055 Extracted CDS [Rhipicephalus microplus]
ELVRATQNWDDDPTQHGRFLRRYQECSHRWHRFLRCGDTVSFGH
>BmE26USP-1006 Extracted CDS [Rhipicephalus microplus]
IILCGLYSLSKSCVQLIAAPAGNFDRCQHSLVWLVAVESVCFCAVFLFPLYCGH
>BmE26USP-10062 Extracted CDS [Rhipicephalus microplus]
PVGLIGKFGVSSPVVSLDGRVLGFHDAYKPERRFAMDMAGFAVNMRLVMSTVNIT
>BmE26USP-10063 Extracted CDS [Rhipicephalus microplus]
LPAAMTIGIVFAQSRLRRALIYCISPRSINISGCINCFCFDKTGTLTEEGLDLWGVIPASGGRFQEQVPDPSKLPLNSLL
LRGMAT
>BmE26USP-10064 Extracted CDS [Rhipicephalus microplus]
ATVCSCLGERLTCCFCSNHLQRKVVPRQCLKTAVLSCCVRCLGFC
>BmE26USP-10069 Extracted CDS [Rhipicephalus microplus]
NKALNSLGYLHCTLRLAPQETKLLTYKTLIRTIVEYGSVVWNTHKECDIN
>BmE26USP-1007 Extracted CDS [Rhipicephalus microplus]
GFSVSDGLYEKGVYVNRIRPGGPADMSGILKPFDRILQVNETKTHDYDCCLTVPLMASAGDSVELIVSRPAYINGNSSHR
GYEPSSFHPWIDDNDREDCSSPHGSRPGSQILTKTL
>BmE26USP-10073 Extracted CDS [Rhipicephalus microplus]
LVFWSSYPFLNSHATGLSVPFVEDVEEDFDYDGKMDELSLGIQMPLPRKFD
>BmE26USP-10075 Extracted CDS [Rhipicephalus microplus]
VMPNRDVHGRPIILCKPGVWMPAEIPYVDLQCTWLICMEYIAADPAAQILGV
>BmE26USP-10076 Extracted CDS [Rhipicephalus microplus]
SLFFGIIIYFYVCYSVFLICDFSVIYNFYMHIKRLHTVSHFSKRQCA
>BmE26USP-10077 Extracted CDS [Rhipicephalus microplus]
THTQKRRVNTPQCRGVFTSCCGVCGVNFFFSSVHIHTACLICAWCCRMLWTLTIYSARTRHERHTKHGVKP
>BmE26USP-10081 Extracted CDS [Rhipicephalus microplus]
SESAIVTYSARKNARNSPPPRTFTVQSEGALHVKWQLLDEETLSKVSRVERKRK
>BmE26USP-10083 Extracted CDS [Rhipicephalus microplus]
RSVASSRPTYSTSPSVKIASAPRMPTQPKRSKVTGPPGRCRPVATCLWPPTR
>BmE26USP-10084 Extracted CDS [Rhipicephalus microplus]
HQHSRRAEAGGRMGGSKDEHAWNRRQDVPTKPSRRTTMDQP
>BmE26USP-10085 Extracted CDS [Rhipicephalus microplus]
IECLHTGPHTQTVRGQRLSFTGERTRYTMLNSPRREAGFWRKLMSNKV
>BmE26USP-10086 Extracted CDS [Rhipicephalus microplus]
VLYRCNTSAEGPELLLVVPATLHSAVLEQLHNAPTAGHLGVMRKYDRVRRRFFWPGLYRSVRRYVAACESCQRSKHSTLP
PAGLLQPVDIPTVSFHRVGLDL
>BmE26USP-10088 Extracted CDS [Rhipicephalus microplus]
CTPSRAALLTGRYPVRSGMESYFKNKVFIIVASSGGLPANETTFAKVLQQQGYSTGYIGKWHLGLYCTSKEDPCHHPSRH
GFEFFYGLPLTNLKDFGDDDGSVVTTYFPNIFRFCYTAMTLSAA
>BmE26USP-10089 Extracted CDS [Rhipicephalus microplus]
ILFFSLKGADDPTTVVLGLWHPAADLRVRHRILVIAATFF
>BmE26USP-1009 Extracted CDS [Rhipicephalus microplus]
QWGPNCSGIIWNEQTDASASSARDRAKCVATLVSKSGAARNLRTCARKLTLEQ
>BmE26USP-10090 Extracted CDS [Rhipicephalus microplus]
PMCTLLIDSCSQVYIGEPASNFNHVLANVPSIIWRQYPADDVN
>BmE26USP-10091 Extracted CDS [Rhipicephalus microplus]
ETSDASWQREGVHREEYNSLYLSTVQCPKVMHLTEAERGASEPLVTYNMHIKLPFLNLA
>BmE26USP-10093 Extracted CDS [Rhipicephalus microplus]
ASVAPSAPPAPVVPSADSQRALLRSPAVRFTTRSDFFNVLHMNDVRGHVLQVALTSSA
>BmE26USP-10094 Extracted CDS [Rhipicephalus microplus]
PGRVPAKNIPPGGSPSAVQRLPQFKPMIPSAPPADPAPPQARHTSYVGAHYQGSSQP
>BmE26USP-10097 Extracted CDS [Rhipicephalus microplus]
EGIDTYGVVRFQNECGISVRSFLDLLRLYLQSLYVEFNGSIFVQNDGICIG
>BmE26USP-10098 Extracted CDS [Rhipicephalus microplus]
SSKRNTLKESVGKFDFFLATYGNKQMAFHISQMSTRKGEAVRDGE
>BmE26USP-10099 Extracted CDS [Rhipicephalus microplus]
DDDNNNDDKKKTNKKKKKNLTTPASGQLLPHDPPIIPVLFFSATLSLRFSLS
>BmE26USP-101 Extracted CDS [Rhipicephalus microplus]
MAEPSDTTLTFFTKATPSQWSYVLSMYKEVLKQKAALRTKKGGPEELIKLDAWYQEQLPKTIQARKDKHLVHEELVKIMK
WKLMRGKYRPQLLDLVRINTELAVKSTSKKAFRKLPNLSGAITALTNLKGIGPATASAILAAAFPEQAPYMADESMLSTP
GVEATDYTLAEYLNYAERIKTCTEQLAQKDPNGTWTPHKVELVLWAHYVARELKPSLLDDLSKYKESVPSANGNGPSATT
TSSDAAEDHHDVASNGAAEDAPLSSPSDSRSSADLAQVTNDESSSQDGPAENNGAVSTVEAGESAEDDSSSSAIIAADDA
VVPDVTAGKGTKRDLEDEESAENDKKKARA
>BmE26USP-1010 Extracted CDS [Rhipicephalus microplus]
QITRYSANTFTHSVTLYTLKLSTRQFSLGCTKRCTSVCHHCMCIIR
>BmE26USP-10101 Extracted CDS [Rhipicephalus microplus]
PNMRVVECCCSIQFALKCLQFRHPKEKCSQHPIESDSFRSS
>BmE26USP-10105 Extracted CDS [Rhipicephalus microplus]
LVHILCTRFLYVMSAKTVLVASTDNKLRGMLITTTGTLRKSTLDFLSEKQIFIYLFFTELGLEKAFIIDL
>BmE26USP-10110 Extracted CDS [Rhipicephalus microplus]
LDHAVWPQAMNAAIFLVISCAFTDDGSSVALNKLVTVSCDDSTFGSLLF
>BmE26USP-10111 Extracted CDS [Rhipicephalus microplus]
KTLLIMNICTSVASTCTWAHAAQDDMTQIYQEYELHLQCSPMKL
>BmE26USP-10113 Extracted CDS [Rhipicephalus microplus]
QVELADGEEKVTTEFRDDEEGKKVKVLRHYKVERRQVSKSVARRKLWKKFGAAK
>BmE26USP-10117 Extracted CDS [Rhipicephalus microplus]
AQSPHSTRSPSRTFKAIYFTSLGNRAHSKDGSLVPQLERHLAPTQLGRRHVAERQRIPTSQEASTDMRQCGLSLQIS
>BmE26USP-10118 Extracted CDS [Rhipicephalus microplus]
PTGCGPLMLILTSTWQGAHRIYEQVNLLVEEDAKCPKSCILYAGGSEDGKEIPIINGCDILVATPHSFLRFLNNYE
>BmE26USP-10121 Extracted CDS [Rhipicephalus microplus]
GAPSGRLAHPASRTALSPPPASSTGGRRPSSRRACSLRSFARALLVRARLP
>BmE26USP-10122 Extracted CDS [Rhipicephalus microplus]
LNHLTLTKKLQLYGIRGTPLALITSYLQHRMQCVCIKAICLGTRQLPLVY
>BmE26USP-11057 Extracted CDS [Rhipicephalus microplus]
SFFGKAVFPDWSTSLHFFLYHSLFEALFYLLSFFVDVMKHTSSKGEYM
>BmE26USP-SigP-1931 SigPeptide sequence [Rhipicephalus microplus]
MKPTISLGIGREVLSPLAVLPVLPCGAQPHWHWPESSHHFLALCSLYNRRDGVMAVMVRICFRCCAVLPTGLQKLGALF
>BmE26USP-10134 Extracted CDS [Rhipicephalus microplus]
QSLASSLHTCHVTPNNKTKPKAFCAARAVHSFVLRHMRVAHDC
>BmE26USP-10136 Extracted CDS [Rhipicephalus microplus]
RSHTCKYNGKKKKICFYGMHYLALHSTTMTNIQVEKRLGF
>BmE26USP-10137 Extracted CDS [Rhipicephalus microplus]
SLIQLTLEYASIAWFPPTKHITALEQVQIKLFVPFSIVTGVVIPR
>BmE26USP-1014 Extracted CDS [Rhipicephalus microplus]
GSDHFPIMLKLTKEDTCSPDFPRWNTKSANWELFREITLLDGDDIADFNIDNAVAYLTGFIIDAAVKCIKQTNGMTNKRH
IPWWNDDCRKARNRQNKAWRLLPNYLTAENLVNFKQVKSQARRTRRLARK
>BmE26USP-10145 Extracted CDS [Rhipicephalus microplus]
NSTRITGILQRTRHTDDAYGFHAPSPNGVRRHCKNIVIHSVK
>BmE26USP-10146 Extracted CDS [Rhipicephalus microplus]
TPRTLKERLQCRLLSNLIGFRRKFASYIKNGVECLLQQCQSPLP
>BmE26USP-10147 Extracted CDS [Rhipicephalus microplus]
LSHANTGYDWYTYCWFNVLTGEIVSCVKTNNLPSTKTSMASKFSLSVP
>BmE26USP-10148 Extracted CDS [Rhipicephalus microplus]
VITCKILHVTCITPSGANDNELCANVRNSHYFKVLDIVLEGKKIITSY
>BmE26USP-10149 Extracted CDS [Rhipicephalus microplus]
LTWKSMSSPESSAGAPARMSKPVSFGSMKEAVPAKCHGNTG
>BmE26USP-1015 Extracted CDS [Rhipicephalus microplus]
PCEQKQGNQVRPRLEVNATLTSPSRLRLCKFGRPLLQDQYGAGTSPLYTALLHCCPYK
>BmE26USP-10151 Extracted CDS [Rhipicephalus microplus]
ARLELFTPFRFCPTPAIVEAIGELCTADFSIRELCDVLDSRGRRSARGADG
>BmE26USP-10152 Extracted CDS [Rhipicephalus microplus]
NYRPKILIKYDYVEPYAQSQLSSSSTASAFLDITVRAVLSY
>BmE26USP-10154 Extracted CDS [Rhipicephalus microplus]
PRKFWRAVLPDRGSDMVTLQNTDNIPVSASECASTFNQFFFCSVLRNEDFSSVSCISD
>BmE26USP-10155 Extracted CDS [Rhipicephalus microplus]
SYHIAPGHQVTEDFFAKHELETPQCPTNAAAMCMLTHIAANGKL
>BmE26USP-10157 Extracted CDS [Rhipicephalus microplus]
PPVPLAERAEADSGGSADASPRSISPPPAFASPAPRPVQSTGLPRRNSAGLG
>BmE26USP-10159 Extracted CDS [Rhipicephalus microplus]
FLRSKINVGLHILQLSNAAIDKNNLSTFLGETQGYAVGSLRRAEPIVR
>BmE26USP-1016 Extracted CDS [Rhipicephalus microplus]
RLVETLTANQLNDDDRCRANRAKREIAVLGRYAPRGVQDFIWKRAWEVLPTRQRLHRLGIVPDARCPNCQRQETLKHALL
DCVAARPVWRITARSFGIRPPPYHRRNKGPFARLVVAITLFVIWQRRSLAEAKKKPVRAAYPA
>BmE26USP-10164 Extracted CDS [Rhipicephalus microplus]
SGSFWLCLWFFFLLRERTVCQPSPVQVRARPASSSFLLSRDAALGARAS
>BmE26USP-10165 Extracted CDS [Rhipicephalus microplus]
AVIYWFEHPLLTRILECKLRLQSFIMLGFPAVKRFLKALSIVV
>BmE26USP-10170 Extracted CDS [Rhipicephalus microplus]
AKQCAYICTTFTIVPKCTDSNYSFKIKCQNTSVKRNEIYIRIAL
>BmE26USP-10171 Extracted CDS [Rhipicephalus microplus]
IRSRLSIVEGLDDFMRLTGVVKERVTCTPPVGDGGMQLQDLGNDCWRLVRR
>BmE26USP-10173 Extracted CDS [Rhipicephalus microplus]
WTKWASKNADPSFFSRCPSPPSNGKVSKCFFMLEALHLALRIVP
>BmE26USP-10174 Extracted CDS [Rhipicephalus microplus]
QMDDVKITHEGIFELLLHLDAKKVKEPVGIPTQFLQICVE
>BmE26USP-10176 Extracted CDS [Rhipicephalus microplus]
EVFRKQERQNQSYDVSKVHRSNLHTVTFIDKLKQGRKDVKENKGCRLRSK
>BmE26USP-10177 Extracted CDS [Rhipicephalus microplus]
ATCAPAVTRSSMLYQLCHSGTPWDSGPMLDQKTPPLSVTSTLRA
>BmE26USP-1018 Extracted CDS [Rhipicephalus microplus]
ISLTTPLQEKGLSHVSPVNSVLCLLLDSYAEQFITSLKITCAYL
>BmE26USP-10181 Extracted CDS [Rhipicephalus microplus]
NNCVATSASTAHHRSGGLLKTLSNLFTGVHAKGSSECGCLPRLDLTVHSSTLPSFELL
>BmE26USP-10184 Extracted CDS [Rhipicephalus microplus]
AIPARRPARTGPSVRFACYQSKLDNQKPSTTLPVLSPMAMPPRKIHRGTSRG
>BmE26USP-10187 Extracted CDS [Rhipicephalus microplus]
WLLPEAVRSNGFNLKLLVEVCAQSPAFSSFFLAYNHSNASTKSCRYKVG
>BmE26USP-10189 Extracted CDS [Rhipicephalus microplus]
PALPVVAVRVRPQPVAAPAEHLATVGHVGASCLGAPVVAGRWPVPALCRPGWPDAAHDAVQG
>BmE26USP-10190 Extracted CDS [Rhipicephalus microplus]
CADGSEGRLTVLPRNNEKLQLIIKLLMPLNSTATSISRHVFHFIF
>BmE26USP-10196 Extracted CDS [Rhipicephalus microplus]
YLKKRKNELKDAYTRRMTTDTHWKRVSLVCLSSSLLVYAFLSWFFRLLKKIFTRHSENEQP
>BmE26USP-10197 Extracted CDS [Rhipicephalus microplus]
RDHKKLHFCARVASIEYIGILSDHACLEDTVKKFLLQCLCIEYCSSCLILYNF
>BmE26USP-10199 Extracted CDS [Rhipicephalus microplus]
WIKPVLEDGSICLPVARVIITGPFAEVETEAAVSDKLPPQYPYLFLNRTDRLLREQGKSFHEGTVQALTRAKARA
>BmE26USP-23892 Extracted CDS [Rhipicephalus microplus]
KIENIAHGFKDLTSNFQTAMLEKLKHAPSAQKLTECVITNALPALVSVSSASQSGKSTMDP
>BmE26USP-10202 Extracted CDS [Rhipicephalus microplus]
VVEKVMEFLASNLCESLSQILTNQVTRIFGTPGESGLDSQHVE
>BmE26USP-10203 Extracted CDS [Rhipicephalus microplus]
RRETAPLDTPTRSLVKVPSTTPASAPPLNDTARFALITPDMLITVIRVQQ
>BmE26USP-10204 Extracted CDS [Rhipicephalus microplus]
DALASSVPSIGNVLVVCAFIWIIFGVVGVSVFAGRLRHCVDARG
>BmE26USP-10207 Extracted CDS [Rhipicephalus microplus]
RVSCRFYALCIRVIRARPSCRPRDITCCCGVRNIAGAKKK
>BmE26USP-10209 Extracted CDS [Rhipicephalus microplus]
RWIHQNLRLHQCALFLPCFHYKGLATVERGPIILVPSVQASALSRGPAPE
>BmE26USP-10212 Extracted CDS [Rhipicephalus microplus]
PVSCRGQSKRMTARGRLYVVLELSMGGVHAETCMWQVDAMQQVKHQLLSSKN
>BmE26USP-10214 Extracted CDS [Rhipicephalus microplus]
SESSSSSSPEPSIFMALEPLEVSSLPSALATSATASGPSPFGPTRSLTS
>BmE26USP-10215 Extracted CDS [Rhipicephalus microplus]
DSSLKETRSEVAFLFGRPIKVSVGPFSYPHFLIAGGLLTLC
>BmE26USP-10220 Extracted CDS [Rhipicephalus microplus]
RGHAGRRRPGGHHLRSERSPACREGSSKRRPRPGHRRHRQR
>BmE26USP-10222 Extracted CDS [Rhipicephalus microplus]
EGNQVLMFPGKSHGRFSVSNEGTLTITGVRKEDRGYYVCSALSVVGSSMAKG
>BmE26USP-10223 Extracted CDS [Rhipicephalus microplus]
THVVNSRVVAASVGRHRNSHLPQPITVTLKHLQETNVSNPQCVFWNY
>BmE26USP-10224 Extracted CDS [Rhipicephalus microplus]
WPHILWPSRVKTKKGRKKKEGYGNSIWKIIPYKAIKAFIVQLFQAEGSS
>BmE26USP-10227 Extracted CDS [Rhipicephalus microplus]
TVLIMWVKLLLNINYVVFSVETVEMFPTEMRSVGFAGAYMWGRLGATSAN
>BmE26USP-10229 Extracted CDS [Rhipicephalus microplus]
ALEDVSNVLVSRGECGITAVEPKVVSILDALVAARDVSEGSAH
>BmE26USP-10230 Extracted CDS [Rhipicephalus microplus]
WYLFLGMLSVFFFIKCTVCMYRCWRAFISMSRKSDGTNFFCSNYETQSFA
>BmE26USP-10233 Extracted CDS [Rhipicephalus microplus]
PRASSEPSQSTMSRSSSPNSSPSDSLMPPPQRTEHTRTDTQKHARLQ
>BmE26USP-10235 Extracted CDS [Rhipicephalus microplus]
HFHSITTPAQCARTTSQVHTDLALNTPMYVFLTPMEINQWPGSTPSLR
>BmE26USP-11606 Extracted CDS [Rhipicephalus microplus]
NQMHFIYQNRTCHLEWGPNTNEIKLSAHIQQFYFIKKQTR
>BmE26USP-10239 Extracted CDS [Rhipicephalus microplus]
FHSRSNSIVVTLSTADGTNNDFGSHIHRPYTVAHGCIKSRQHNDSFLCICS
>BmE26USP-1024 Extracted CDS [Rhipicephalus microplus]
KDTDFCKIYSFKKFCNTLWELKIFLKLQTNIKNYPTYPWSNRSSLLNCDICFYILQGALESCLVFLSNFVPIFYV
>BmE26USP-10241 Extracted CDS [Rhipicephalus microplus]
TFQTNQHSEPFMCTHKNPGTKPLEVIHSRSSCMIGLFTIYSNKSEATLGI
>BmE26USP-10246 Extracted CDS [Rhipicephalus microplus]
RRLVVLFVSSASYNIKVQLYILLFNREGRISMEVKWQRPVH
>BmE26USP-10248 Extracted CDS [Rhipicephalus microplus]
FTLYRERHTVSLFTTALYFIILVSYRLFVGACFQSSLVLYFGTLIFTPMFE
>BmE26USP-10249 Extracted CDS [Rhipicephalus microplus]
LSTEPSVLSRNGIGKLTLRSVCCLGWYRHINIKDHEVIKPRAIS
>BmE26USP-1025 Extracted CDS [Rhipicephalus microplus]
ETIEHFFLFCHRYSYXXXFLGAPLQKLGIQVNLPVLLSLGGTSFGYCHRDTCSTVFNNINATKRLPC
>BmE26USP-10250 Extracted CDS [Rhipicephalus microplus]
NTPWAPLTMLPLRHVINCSARCGLGASILLEQSREEEKRSRTLRSTHVAVDLHSGACPKHAQYWQYHRKVK
>BmE26USP-10251 Extracted CDS [Rhipicephalus microplus]
SHLRLWPMYLDVFIKICDITASSCRNFKATSSHIFFVMCVF
>BmE26USP-10253 Extracted CDS [Rhipicephalus microplus]
KKFDLCVMHTAHSRKLHICGSVMHIKQAFVYSTCILNQQQHDSCFT
>BmE26USP-10254 Extracted CDS [Rhipicephalus microplus]
GRVFTKCTKLNPSFARQVFLEDITPQKPISGEACFSARLASMRGSVAYSLVC
>BmE26USP-13944 Extracted CDS [Rhipicephalus microplus]
LIFGMDFLSTQSALIDCSADTLCLELSFLLPGSRPELPKQPLHHRLIPGVSVGYHFKHSHSS
>BmE26USP-10259 Extracted CDS [Rhipicephalus microplus]
CFPSRCGSLYCACGGLVIPTHFLISSGHQTFCLPFSAHCIVAS
>BmE26USP-10263 Extracted CDS [Rhipicephalus microplus]
SAGLPQLMRYTGNAGDHRALMSALDDLSFYQSRPSKSHRQVARMSSNNRDKGRGVLHICSD
>BmE26USP-10270 Extracted CDS [Rhipicephalus microplus]
VVWYKDGELLDASFSVLWPQGVVRNELRMGPLRRRDLLVALQCTASNNNFTE
>BmE26USP-10273 Extracted CDS [Rhipicephalus microplus]
KFMGSWHRTGVFVNVWDRSSEGFTGRFIVLVELNSCITQCAACE
>BmE26USP-10284 Extracted CDS [Rhipicephalus microplus]
SSKLVASGVNHLLCCKKLTGLGKIPRRRSQLLPRKQRGSGGH
>BmE26USP-10285 Extracted CDS [Rhipicephalus microplus]
WETEIKEVHLRYEGDFGFDISGGKEDMQAEPSVAYFYVSSILKGGTAEGKLLVND
>BmE26USP-10287 Extracted CDS [Rhipicephalus microplus]
VVTETWLHTDVADFEVTPTGYIIVRKDRQGRGGGVAFLIKDNIRFSVLDDNCD
>BmE26USP-10292 Extracted CDS [Rhipicephalus microplus]
CASPSTFFSIPHITLTHSSFPFPPIAIIYKTMLRFTLYSFPFSLPHILPAHPSFPFSQPCVPHYIAMQLYTYSTLPPH
>BmE26USP-10294 Extracted CDS [Rhipicephalus microplus]
MYYIAYKPQGRHSIQISRFNFFFDVHFMYCDQSVSMSLMY
>BmE26USP-10296 Extracted CDS [Rhipicephalus microplus]
LGNEGTPQWSVLSPLLFNITLFTLARKLSTIPALSHAFYADDITLWVTTGNFGDMEITLQSVVDAVTSQ
>BmE26USP-103 Extracted CDS [Rhipicephalus microplus]
KMSKSLETMDDGELPRGEEHRTLSTVKRSALEKDDLFKARDSDLPKKRRRKRKKKLHEDEAEEDESSSVAVEPLTIRLLA
EGLVVLGRVQQVQEFGLRVSLPGAITGRVSLTNISQPYSLLLRQFAQGVQDQTSEILPLQKLFQEGQTVVCKVIAAAPVE
WGSSKVSVELSLDPAAVNASMTPSVLQKGMVLQAAVSSIEDHGYTMDCGVDGVAAFLSRAEATPFIKQCNAGHALAVGQL
VPCAVLADGGGGRALQLTARPSTVNAPLELEDFSLDYVLPGFRAEVTVIESQSEGLVVSWNGIEACVHRTHLPGPWDSPE
DITVGQTLVGTLLYVQPLVQRPYLSLQKPLSRAMFGVIRPGALLEGAAKVVSIEAGAVHLRLEPSGLRALCPRPLVADGD
VEDARDFVTTGECLR
>BmE26USP-10300 Extracted CDS [Rhipicephalus microplus]
CHYFFGFCYLHFCCACQGMLNLQKLPHKIHCCFFFCFLCCCFAAAG
>BmE26USP-10302 Extracted CDS [Rhipicephalus microplus]
APVEVTAVAGGDAWLPCNITPDGNEERPVALILWYKDNSSTPVYTVDA
>BmE26USP-10303 Extracted CDS [Rhipicephalus microplus]
EIFVQENSAATNTKVVVIDKDFTEVNAVKAAFPGSPAWQLCEFHVKKAFQTA
>BmE26USP-10304 Extracted CDS [Rhipicephalus microplus]
VPSLQWQVISLAIISSSNLSNCCFFLFINILYVPLISIIGLMQHVN
>BmE26USP-10308 Extracted CDS [Rhipicephalus microplus]
SFILLLPASYFLGDFHAVFLYPYLTSPGFCWSFVTSAVLGCLLLMLY
>BmE26USP-10311 Extracted CDS [Rhipicephalus microplus]
MMPLLLATLALISMWSVPHERKTHNLVAIGSMFFIVNFVF
>BmE26USP-10312 Extracted CDS [Rhipicephalus microplus]
VLGHVHSFRQSAIYVRLPWNIIKIISEAHSMLPTKIELNCIHSNSERSHVTR
>BmE26USP-10315 Extracted CDS [Rhipicephalus microplus]
QLVGHLLATDLLRESPAVMSAAIICDSKSALSQLVREEHGPLLAQRAERSLL
>BmE26USP-1249 Extracted CDS [Rhipicephalus microplus]
AHCEKSAAPGTDIFRDTPVRLLGYANEVGEAFRSLVHVNVVRLSYAVASAYVVVDTADKVLKADKVKCPDAKAHRNKLFN
TAVDTLVWQALASVIIPGFTINRVCALSLFLLKRYSSMPLNACKWTTTGVGLGCIPFIVSPIDHGVHVLMDKTLRQWLHA
KESSD
>BmE26USP-1032 Extracted CDS [Rhipicephalus microplus]
KTWFSIDPLNPKGTHAKRYSGTVRDKALTIEPHSSGKGVTLVYKKQANRKKPAKLLDRVPLKKGARRTMSSIKKWVKGHK
YYRKDLQTLCMRRASAILRSQKAIVPKKKSARPTKKAE
>BmE26USP-10320 Extracted CDS [Rhipicephalus microplus]
LQKGFSELIHPNLLKSFDEKELELVIGGLGKIDLADWKANTRLKHCTADSNV
>BmE26USP-10321 Extracted CDS [Rhipicephalus microplus]
YARTSGLLTLPAKCTLQRYMGPSPTTSGMSAAMKERLVSEASMLSSKQHMASLIIDEASIRPKCIYDRK
>BmE26USP-10322 Extracted CDS [Rhipicephalus microplus]
SSLRELRQRLSHKNEALRVKRPAENKRKKNKQAIKPAAKPTQNKRHKLSQESLS
>BmE26USP-10323 Extracted CDS [Rhipicephalus microplus]
HHRTRVTEPSSALYSPHRTLGPPPGFPSLGPSVAHNAHLTPHTLATVDI
>BmE26USP-10325 Extracted CDS [Rhipicephalus microplus]
FSADFALVTVPLAILQRQEISFSPPLPKAKTDALKELGAGVIEKV
>BmE26USP-10326 Extracted CDS [Rhipicephalus microplus]
FQIWHEDIINYILQHSITNIFVSPSKVCIIYLWKEQYSIKSETLN
>BmE26USP-10330 Extracted CDS [Rhipicephalus microplus]
NEHYDDDMSYFSSNSTSTSPLSSYLCILPGLPMSALISSLPVNKPISWVFVEES
>BmE26USP-10333 Extracted CDS [Rhipicephalus microplus]
NLTCHRLHCSPLEMRLCCLGLKQRVQNTCVALKAVASKVQVKE
>BmE26USP-10335 Extracted CDS [Rhipicephalus microplus]
SEIASLSSEVKQLADKCDDAENRLRRSNLLFFEIKVENTKTWAKSE
>BmE26USP-10338 Extracted CDS [Rhipicephalus microplus]
DIILKPLLFCPHGQKSDSATYMWPICDLMLTHVVFVLLQRKKK
>BmE26USP-10339 Extracted CDS [Rhipicephalus microplus]
PNCSSYLSTRTPKHQPEDFHPQSTTKNKKLQVQKCCRTFTRLHLRDVRRAYQ
>BmE26USP-1034 Extracted CDS [Rhipicephalus microplus]
EFKVLPFGLCSAPATFQRMMDTVLSVLKWQSCLVYLDDVVVLLDTFE
>BmE26USP-10341 Extracted CDS [Rhipicephalus microplus]
LFVNHFFPLSLFHCGNSVSNTIHIYLALSQTNMEHRCTAYVRVFFY
>BmE26USP-10349 Extracted CDS [Rhipicephalus microplus]
RDPHFVLLLPETTETTRHISLALQRQHRFFVKYLVQQQTTIL
>BmE26USP-10352 Extracted CDS [Rhipicephalus microplus]
KDARVIFIPKPGKPINTANLRPISLTSCIGKTLEHVILNRLSKFIEEHNLY
>BmE26USP-10355 Extracted CDS [Rhipicephalus microplus]
LLSLLLASNAKSPPFKYTAYTLLCQRHGPRSGALLFTKSSTVPANFLP
>BmE26USP-22942 Extracted CDS [Rhipicephalus microplus]
SLKSLLSELVAKIASGSFSTSFNALVEVSKLCRKDSAAVSEFCALGGISALLGLVEKPKYSDICLSILANCCLVDRAREE
VIRRGGCRSIARILSCIEKESVRNRACRGLANVAMTSRGAKEIHSCKAVEHIVTFLTSPTSCESQVTALRAVRILANTPE
CRDDLIALKAPAAAVKSLQSEALQKHAVQALASLTQSCSLECALQIKDADGFKALEELLQVSDSAVLESAFAALANLSVV
GDVRPDLGAAQAISALIKQLTDYKLAKPSYGTLFSSLCRYSQESVNRIRIRESGGLGLLVQALSDQSRKELWSCCVCAIL
QFRYDEPSLAVLWSLDLVPTLLVHITDYTKNHQEDQHSTDSSPNGMEDQNLSTASGEINGIGDGCLELKSTGLRGSGVKD
EDVTSDMAGNKSPGSRQAVPQISTLDIGDKSADQENNYVCEAYKARSEATDYNDATEQALNQEASSELSRYPSKNTFCIH
SPSYREIERQNLGLDVGGYCSDLGYHSNPASPDQARRPVSPLLGAWSPSSTDSGLWSPCSTPRCDSPVSVASPEPFRSFS
PICSENDSDSEQPIPSYVKNMIESVCRDIPKKTEFIKRKRSSLCDDQITKASGHSRGTEDDSPPSHAKRRRRRTLSESVT
FAYKDSQEMLLDGMFKILTVFSLIEMPEYKLGSTGLFEGLMRYLYDVPSPLQRASHIMSKITSNLHSFEEIVCKGEVLRL
IESMVACGLKGCKHCRQFRDLGRHWLSNLTHVAESGYGSGVLAHCLLTQSKEIQNWCCLTIPYIVRDKSILRQLLFDCLA
LDALLDILEEGKCATDKTFRQAVDSLAALCTSISERRTLLKTASEGASGASDACRLEAFTMDVQLQADDGSKVTGNRHRL
SEVNDYFRTMLDGHFVEKDQKVVAFRSARGKPLSVVIHFLHGCNFQTCAFMSSELSVNVQLDVLGLCDLMLLPSLQREVE
VRVRQNLKLESACDVYGRALELGMTGFRKAALWFVLTEKMDSKRQCECLFELVSGKYGGQVLDDVTSLVRQNVYVNDSPS
TT
>BmE26USP-10362 Extracted CDS [Rhipicephalus microplus]
FYIWFVCITFFFHDLYHILVCRIYMPTFSVLNYTGSQYIM
>BmE26USP-10363 Extracted CDS [Rhipicephalus microplus]
YIFLCKAIIPNPLELCSAPESIRFKSLYFASSFLLQWQPYRI
>BmE26USP-10364 Extracted CDS [Rhipicephalus microplus]
TNTYTNLHRMYMYSTPQHTDVCPRCGTTQTSFHFAWVCTSYTIQNTTE
>BmE26USP-10366 Extracted CDS [Rhipicephalus microplus]
DVLRVPADSVKLPVRANVMVDVTCCNAIGNCNGKLGNGIAMNKTNLEHLLKQ
>BmE26USP-10367 Extracted CDS [Rhipicephalus microplus]
NAELACVEFQLQSRLRKQLSGWKASQPKHGYTSSCSPADAHSSSWGI
>BmE26USP-10372 Extracted CDS [Rhipicephalus microplus]
HSARISNHALKVNVRSPAPPLKGYPVYAYAQHNDSIIFHHQVK
>BmE26USP-10376 Extracted CDS [Rhipicephalus microplus]
LPCPLLLENLSEWAETSEHPQAKGLGLLGNRSCMCVCKLPPPWCCIL
>BmE26USP-10377 Extracted CDS [Rhipicephalus microplus]
RIRPRRSVQPIPSSSPSVVAGEQGDAGLSWWRRFNVISKRLACQYKYRHMT
>BmE26USP-10379 Extracted CDS [Rhipicephalus microplus]
NHWVSSSEHLRHFHKIAGLRNVQITLNCLLSFHTGPCHSD
>BmE26USP-1038 Extracted CDS [Rhipicephalus microplus]
FFSFCSYIAGSSLLCCFVCLIPLQPAHLIRCFGCTCIIKCLLFYYSWSFFWSFGFYFLAT
>BmE26USP-10381 Extracted CDS [Rhipicephalus microplus]
GPPGSRTSSSGSDWARVKSAARRPRTGRRSRATSARTPTPPGF
>BmE26USP-10384 Extracted CDS [Rhipicephalus microplus]
GANHQCYGISISTIESSLVKCLVAERQYKKFHERFIIRILPCVVTMKSYTKHV
>BmE26USP-10385 Extracted CDS [Rhipicephalus microplus]
SIQGRPAGITSRPAWVVDHMKEAAPLRVVHSTVMGRKSAQKALRGPRVHTDRSSRKA
>BmE26USP-10386 Extracted CDS [Rhipicephalus microplus]
RQFRGLQENVELTGKLVKHDTAEINALKTKKIYITLNSKDFASQTH
>BmE26USP-10388 Extracted CDS [Rhipicephalus microplus]
GALEFGHLTRPATITGKKSNCHDSHNYCHNQCSHTSENLLCQR
>BmE26USP-1039 Extracted CDS [Rhipicephalus microplus]
CLTVTDADEETAQGPLKHKPCGIHEEFKECQSSSCGEWRCGEVRGALRPCTADCRNDCFCSEEYNRHPNGTCVPQDHCPP
SAVDQSEEPRDGDSGVPVFKFPPDPA
>BmE26USP-10390 Extracted CDS [Rhipicephalus microplus]
SHLCVLVYVFLGLALCFVALSKSRSKGHIERSAWLRSVSRWLH
>BmE26USP-10396 Extracted CDS [Rhipicephalus microplus]
SIKNNLICCLLLNQYVLKKKATHNDVNSLYFRQIFLVMNR
>BmE26USP-10399 Extracted CDS [Rhipicephalus microplus]
PSRLFRSLLIGLSARTQTVEFVHELSPPPVIRLECLIAHA
>BmE26USP-10406 Extracted CDS [Rhipicephalus microplus]
CIKTVFSVILYHLKVLLVTGLFVACVIKVSKPEIMEICLKNKSTATVKVYKYSC
>BmE26USP-10407 Extracted CDS [Rhipicephalus microplus]
QHGYQPDVSVAFFTILSRLLQVISSYLCSEVILDLGSLFCTAFD
>BmE26USP-10408 Extracted CDS [Rhipicephalus microplus]
PVFKLDVRILPGTHVSEAAINKQLDDKERVAAALENSHLLQVVNRCLLTH
>BmE26USP-20667 Extracted CDS [Rhipicephalus microplus]
ICFTCIICLYMFICKCLCIPLQLQLSEIVLSDLFYTIMYIRLSLLHCTGSWS
>BmE26USP-10410 Extracted CDS [Rhipicephalus microplus]
LYPKEQYKMCKKLLSVIYPHQTHWVTFRRACVRTSWNIMDETG
>BmE26USP-10415 Extracted CDS [Rhipicephalus microplus]
VGMPLEFAKDFRQSHLYHSLPEDLEKVLSSKPVTYNAHYWCLTLQDFEAFKL
>BmE26USP-10416 Extracted CDS [Rhipicephalus microplus]
PEDVNRLIASESIIGLTCFHLNISSAYHKQDLLNVFLDRFYFKFDIVM
>BmE26USP-10418 Extracted CDS [Rhipicephalus microplus]
IREAFLERRHEFAGRFPTRMGELQLQGNHDIIFEDYNPRWKALRKVALLAVRKYAVSDSLEKLSTDVVD
>BmE26USP-10422 Extracted CDS [Rhipicephalus microplus]
QARDWHRLQTNTFPRLQRLRKMYPDRPENKCRWCADIPTV
>BmE26USP-10424 Extracted CDS [Rhipicephalus microplus]
SVPARCPEASGVGVGQRGSREAVLSHCTEPAVPCSPIRARCRAGRGL
>BmE26USP-10426 Extracted CDS [Rhipicephalus microplus]
QNCTPCEAGFYKPLLGSGICNACSHGSYTLLKGSTECTVCPAGFYC
>BmE26USP-10427 Extracted CDS [Rhipicephalus microplus]
HHHHAFDPDPISILTLNSDTLTAEVDVHSNFAPVNFSQQEILFVRRICCTDVQ
>BmE26USP-10428 Extracted CDS [Rhipicephalus microplus]
TGQAAPVNRLLSLDVFVPLSRLTYCGYLVQMLVISTRLVTLRHSVYFTHWLMVRDYLGHLVLIYMFAYLMYLLCECPTVK
LS
>BmE26USP-10429 Extracted CDS [Rhipicephalus microplus]
TAAVININKRCTTCATIRTTCTETAEEVAIALAVAQTNATVIVSDSQTAVRNFANGRISPEALRIIKGGCRTSPRNTYII
WTPAHAIAGDSNNGAVHDAARGLSDRAA
>BmE26USP-10431 Extracted CDS [Rhipicephalus microplus]
PQPSSSSFKEPAKSQHRSQETCTGSSPASSDQHDRDSTDSDHSVPQSSTKNSGRKNASRQ
>BmE26USP-10433 Extracted CDS [Rhipicephalus microplus]
VKGPYCCLGYLNKPEATKNLYDDDGFIQTGDIGYYTEDGKLYVVDRIKELIK
>BmE26USP-10434 Extracted CDS [Rhipicephalus microplus]
KGYKTFKILHFQSNPVSIVLVQRFVEQLSYKTVKFTLCNIS
>BmE26USP-1044 Extracted CDS [Rhipicephalus microplus]
SCTTVETVEAEEVAIALTISQKGIRVVISDSKNAVRNYESGRVTETAVRILNMVGVPKEQILLVWAPAHQGLRGNEEAHS
VARGLTYRSTPGTSQVTEQRSEYMRTYHEIVAHYRLNRQVYPRADNSLSKKNEILWRKLKTGVFPNPALYTKWHPAVFQS
QCKFCDEVANFVHMVWTCQNQNDGYHTVESREALLCSPDPNVQR
>BmE26USP-10440 Extracted CDS [Rhipicephalus microplus]
VSDVIGYVKSTSHHGHAVVESESSACGTASRCQVEVGPLIQK
>BmE26USP-10447 Extracted CDS [Rhipicephalus microplus]
RTTATCSNTLDLILTNKPDLVTSLSYLQGISDHSMLHFNLKAHVSSNKSVKT
>BmE26USP-10448 Extracted CDS [Rhipicephalus microplus]
PNSLVRIFPTGRVLYSARLTLKLACPMNLKRYPFDTQSCSIIMPSSCGVL
>BmE26USP-1045 Extracted CDS [Rhipicephalus microplus]
HACMCVITFLCTISFSHFSFTGIYLSMFVLWRLHLSMSRTFCCFIKT
>BmE26USP-10450 Extracted CDS [Rhipicephalus microplus]
VDFSNETSRRQKTKHASGQNYQKINFFPHFFGGFQTRMPSS
>BmE26USP-10452 Extracted CDS [Rhipicephalus microplus]
FRKPFMNILKTTNECSTGTTWKGNTRATRRLLTFKKCTAIQCEHFR
>BmE26USP-10453 Extracted CDS [Rhipicephalus microplus]
PPVAPVPTEEQDATHSDSITDDDDTISSSGLSGGGVWADPFPYAGRGDEWPTPE
>BmE26USP-10456 Extracted CDS [Rhipicephalus microplus]
WQNSYASHSLEAPWRSYALLHNMIHNLTDTQNGVSSFSVVWLHDTHS
>BmE26USP-10459 Extracted CDS [Rhipicephalus microplus]
ELWPNLLEESHFFRHVETLVGVPFCESFIRELTLKGPKLLTTCSRCQRRKCA
>BmE26USP-1046 Extracted CDS [Rhipicephalus microplus]
HADLFAVRSIVFYSLCQLRTHATLCFWCCTHRSAFLEVVSFIR
>BmE26USP-10463 Extracted CDS [Rhipicephalus microplus]
PSLMADLSAKYLQLLPPGTPPPPLASYSGAPNPVLDADITEAEVYAALQK
>BmE26USP-1247 Extracted CDS [Rhipicephalus microplus]
FCIWTIHTVFCSTCVYSTTRSVVYGFSRVCSFKLSCNTILMSRMLCTDLPKCQSCHTSLPKFVTFVRAAKLEISQMLKCS
CSLSGDLNIFCTYL
>BmE26USP-10467 Extracted CDS [Rhipicephalus microplus]
PGPAEAQEPAHSRKGHPGWPLSHPGQLEGWQGQRPLPGTVAGREGDPERRPKAQIQANLPEGR
>BmE26USP-1047 Extracted CDS [Rhipicephalus microplus]
NTIVRPCLEYACIVWDPHTTKDIDNLEKIQRLAVRFIYNRYRRYDSPTELMQMNKMLTLESRRKMNRLKFLFQLSHGNIR
LETSAFLTPLSSRPTRNYHSAKFSPI
>BmE26USP-10475 Extracted CDS [Rhipicephalus microplus]
SSDLFSPGTSVQQAQWKNFEAWTSIAAIVINYKSDSLLLLQV
>BmE26USP-10478 Extracted CDS [Rhipicephalus microplus]
VSAPKVKSKAVALCNEHGLTRLAKSISECKGDKLYVFFSAKTHKPDMPFRT
>BmE26USP-10479 Extracted CDS [Rhipicephalus microplus]
TVVHMFILKFCCLNFISSCLKCLCTVQNYFYLEFNSTKMTKKLQGK
>BmE26USP-10480 Extracted CDS [Rhipicephalus microplus]
IPINNISLEQADFYEYLGGIFDKHFQWEEHMNSVCSRLACGCYGLRLA
>BmE26USP-10485 Extracted CDS [Rhipicephalus microplus]
SSSEPELRDQRPRLYVTTSLTELHHRTLDNFDSGTSSATSSSTLNCIFIF
>BmE26USP-10487 Extracted CDS [Rhipicephalus microplus]
ETSDYIKNEVLVAGIRTRVFLWCCKLKPLPVQSTSLTFYFSYLHHLT
>BmE26USP-10488 Extracted CDS [Rhipicephalus microplus]
QLLATHRCIYSVHFGYAGKLFSTKMSVIQHLTPNSSIEQFYVDGQAMDSDEMY
>BmE26USP-1049 Extracted CDS [Rhipicephalus microplus]
PPALNRCGAEARAPLASPRPPPTPEAAQDGNATPRPHDTAESSQETSTASGAAGTAAGPGTSAGNQSSSTPSSNQSASSA
VPTSTGSGSGASFGGGASSASGSTTGGSSGTSAPAFTSDEGEEXXXXXSSGCVPGGTIHARLLGS
>BmE26USP-10490 Extracted CDS [Rhipicephalus microplus]
LLKRLYSIVTALTPLFLFIPATLAKQEKKRCHGSMVHTLQITKRTIQIQT
>BmE26USP-10491 Extracted CDS [Rhipicephalus microplus]
RFDTNSLCEHKKCSLAGRVSKALKMKMPDFTWFRMATCQEPEAFT
>BmE26USP-10492 Extracted CDS [Rhipicephalus microplus]
KLLPHIIGRNPPNNFHAVYKNEVLVIEAEGSACANPLCWQH
>BmE26USP-10494 Extracted CDS [Rhipicephalus microplus]
PSSLDHQDDATARSPVANDSSKQPSSTPEDNYVNPVQVAKERLLGVEA
>BmE26USP-10496 Extracted CDS [Rhipicephalus microplus]
HFEHNVDGLRIQNKASQFFETFLELGKDCKGYGPERVTPYMHILVHHAASKHETFKCLG
>BmE26USP-105 Extracted CDS [Rhipicephalus microplus]
WLGCSAANSRDRVLAAAAAFLVEAGVLYARVLGFVCTLGNSW
>BmE26USP-1050 Extracted CDS [Rhipicephalus microplus]
MPVVDVRIPNGPLYQDMDGVLRLSRNFTVEMLRSALNYKPQPDDKFVVTFPKCGTTWTQHIAFLIFNKGVPPSSGLEFFH
RSPFIEMIGASSVTDMTRPGVIKTHLPYHLMPMHPQAKYLYVCRNPKDTCVSMYYHTKGFTGYDFADGKFDDFFEVFVTG
QTDYGDYFDHVLGWYEHRNDPNVLFLHYEDMKAQPREGVLRIAEFFDETYHKLLLENEEILQNVIKYSDVKSMQDYASRN
FTNFFTKQIEKEAPDGLRVFHEVSQKNPSTASFIRKGIVGDWKNHFSPEQNARLEKKILERLSITDLVETWRKHAVM
>BmE26USP-10502 Extracted CDS [Rhipicephalus microplus]
RDHAAAARPKRQLQTARPAQVSQQMAASGSDALAPSRSSPTSAERLLFAMI
>BmE26USP-1309 Extracted CDS [Rhipicephalus microplus]
CLCASLRRCIVCCCDRAKGDCGEDSPTRPLPAEAHRGTVKLRPLTVAMSSVRTPLQTVHESVTTDQGEEVSVLAPRTTSA
PRSRTSEEPHIGRYRLLKTIGKGNFAKVKLAKHVPTGKEVAIKIIDKTQLNPSSLQKLFREVRIMKMLDHPNIVKLYQVI
ETEKTLYLVMEYASGGEVFDYLVAHGRMKEKEARAKFRQIVSAVQYCHQKRIIHRDLKAENLLLDGEMNIKIADFGFSNE
FVPGMKLDTFCGSPPYAAPELFQGKKYDGPEVDVWSLGVILYTLVSGSLPFDGANLKELRERVLRGKYRIPFYMSTDCEN
LLKKFLVLNPAKRATLEVIMKDKWMNIGYEDDELKPYLEPETDFGDSKRIEILMSMGYSRDEIEDSLRNRKYDDIMANYL
LLGKRTTENESCDSRSSSSLSLRTLRPSGVEAAAVPSAPNQSPSHVKVQRSASATANKPHRRLSHGATESGATTQAATPS
AGTPAAAGGGAAYKRQNTVDVPRESPGSPRAAPKAALKKAGSGGTTTPLASSATNATSSPSKAAAAVRKAPNSAPNYIKA
NLSGIPRRNTYNYAEAKAGSPATIDAPASAGGAKSGGGAVQGSLAASPLPSHTNRPFPRGTVNRSTFHSGQTRRTYNGPG
SGGSGLPQQSQDTSSVSGRQSFFSKLSSKFSK
>BmE26USP-10507 Extracted CDS [Rhipicephalus microplus]
RVRHAYLFETVREFGLPANFLQVIRLLYSDLRCHVVVNRSTMDTFQYTREIRQ
>BmE26USP-10508 Extracted CDS [Rhipicephalus microplus]
SSPTSSTSTRTPPARNSARSSRPRRDRMLGTDTQPWNQQWPMKR
>BmE26USP-10509 Extracted CDS [Rhipicephalus microplus]
NVDYKIVASILNTRLRTFLPDLIAPHQACAVPGRSMFANLTATRDVFEYAVLKRVTGAFLSLDQAKAFDRVRHTYLFEVL
RRFGLP
>BmE26USP-1051 Extracted CDS [Rhipicephalus microplus]
GVAQCHLFIRQVVSRFIFLRDQRNKFLQTVIKVRLSSRIPDFVVSTNSDMCRYVSGFLREVIQSFEFLKVRFSLEYLATV
KRKNLYRDLRDVLFPTPLYRSMFNGGPGQDVLKRVKKMKVKPGAKTFFFKLHSGTLLVKQWLADKGIDVSWTTNCLLCKT
PETIDHVFIYCWDAVFHWDILQRTLKKDLPITSHGIRFLCVDNEDGIPYDMVMLISLHSIWQTTMAYRHLDQNIRPVREN
FIANMRYITEVYKQEEEPPSWLTMLEELCNLKKF
>BmE26USP-10512 Extracted CDS [Rhipicephalus microplus]
VVVTTVLVLTEVMDNSVPLLRFHGYLYAYLLGGSVVCLLGVYVSTMVDRCPA
>BmE26USP-10513 Extracted CDS [Rhipicephalus microplus]
LWHSCALCHRWHAVMRSSDYHKITSASRRNTSNTIIVRVDAPHL
>BmE26USP-10514 Extracted CDS [Rhipicephalus microplus]
LILITVRNPFVARKMCGHKKFHRASLFWLLNFEANGKKKK
>BmE26USP-10515 Extracted CDS [Rhipicephalus microplus]
CKNLFYRREKTVSYNQSCRIKLTVQVFFKENICLESFRIIVLIQNSNIAE
>BmE26USP-10516 Extracted CDS [Rhipicephalus microplus]
LVGQRLSCNRVRSRKCYFRRHKQRGIPLRCSSSNFFAPGKILRRHIW
>BmE26USP-10517 Extracted CDS [Rhipicephalus microplus]
HLVRSSSWAKRGQPKVRLVEWVLCVSLGRHAHYFQTTLLTQQLHWPRKVVLQP
>BmE26USP-10519 Extracted CDS [Rhipicephalus microplus]
FRAEKGEQLLSRRQAPCFSQQNYRGRASGKQESAVAARSTRKLRRGSTASDARTIQPAGAVSLHGQQRFLRSKTVSKRLL
HSMTYYTP
>BmE26USP-1052 Extracted CDS [Rhipicephalus microplus]
REINLLLNIQHQNIVNLKEVAVGKSLESIFLVMEYCEQDLASLLDNMQSPFSESQVKCIMMQLFKGLQYLHKNFIVHRDL
KVSNLLLTDKGCLKIADFGLARKYGVPVK
>BmE26USP-10520 Extracted CDS [Rhipicephalus microplus]
PLPAQERVCKGPLAALWPHFFGITRPPSAQMIACRAPLPLLHRRQVPRP
>BmE26USP-10527 Extracted CDS [Rhipicephalus microplus]
HVKDMAMTVFRLRDHGNRGHIILLLLAAFAMFYGLAAQIYLTYTFLTDEPLRWTASHYSFLQGVNIAVEGVALLV
>BmE26USP-10528 Extracted CDS [Rhipicephalus microplus]
IAVYDKSPIFGHSLYCDDANVLGSLLSKLWVSFILSVHFAQS
>BmE26USP-10530 Extracted CDS [Rhipicephalus microplus]
GHCAASFCTQPKQFFTPLYSLSEKRTSTAYCTQTLGCLLAYFIM
>BmE26USP-10537 Extracted CDS [Rhipicephalus microplus]
KPADSANRGTPEKDNSYHSSDNSVKLLVPVHNSAYEDTEPM
>BmE26USP-10541 Extracted CDS [Rhipicephalus microplus]
VKKQMRNRSSATVKKQKGIGYRTRFLGSTFLDKDVQIWICQHNKSLS
>BmE26USP-23071 Extracted CDS [Rhipicephalus microplus]
MSDTCPQAGRARCGSRKRKRLKRNRTVITDSSRPAPVPTAESDSKMTVIQAPELKKKKRRNRKRKLPPRTPEPECSDLCS
DVKKPKLSSDSVAELTSTMCGTRNRELVSCSAASSEDAKFTVTTPSTETTVACVNSGASTSGTVEDDEEVERRRIKAFLY
KQRIALPIFPVRKELVRVVKQTDCVILIGETACGKTTQLPQYLHANGFTNRGIIGITQPRRVAAINVAERVAMEMGVDLG
SLVGYSVRFDDTTSNATRIKYLTDGMLLREALLDPLLRRYAVVVLDEAHERTVNTDILFGVVKAAQKERQHLNMTPLKIV
VMSATMDVDHFSRYFNNAPVYTLEGRQYPIEMMYAVKPQEDYIFSALVTVFQIHRNQGPGHILVFCTGQEEIESAVRAAQ
ETKLQLDPAERNLLALPLYAALPHGLQLRVFQPAAKGWRKVIFSTNVAETSITIPGIKYVVDTGVVKERTYQPGTGLELL
KVRKISKAQAWQRAGRAGRECSGICYRLYTKVQYEAMREHSIPEIQRCSLSGVVLQMLALGIEDIFAFDFMDKPSEKHLT
EALDKLEQLGAVEKKEEVKLTALGQKMAAFPLEPRFAKIILCSKELGCTDEILTIISMLSGDSVLFFNEKSRERAAEVWK
KFQSNEGDHVMLLNVYKAYKSVKGNKDWCKENFVNKRNMTKVIDIRSQLADLCVKAGVPLRSCGQDSTAFRKCLASGLFT
NVAELQKNGDYVTLDARKKVHIHPSSCLFASSPACVVFTEMVETTKCYMRNLTVVDPDWLPEVAPQYFKKKRLGAKALS
>BmE26USP-10543 Extracted CDS [Rhipicephalus microplus]
SSPGEHSIEAPAPIENKNRRNLLLSGTRTLEANLAQTCVGLTR
>BmE26USP-10544 Extracted CDS [Rhipicephalus microplus]
HCAALKYLMPYKYKSTLSSMMWLFQCEHISARSPALLQPMKAF
>BmE26USP-10547 Extracted CDS [Rhipicephalus microplus]
GNVRSEPCPNTKDALSRFMCGHLASPLGGTPGATTLIIIMMM
>BmE26USP-10555 Extracted CDS [Rhipicephalus microplus]
PPPHLFGHSNGPTTVRPRAPTTPPPLPSSEEEYSAELAKAIAIFHRLIKP
>BmE26USP-10561 Extracted CDS [Rhipicephalus microplus]
CARLSRLETPPSSSKVSGPILATSSEAVTPRPYCRRATGTTHCMLPVPSGSPCWCNYCWTPCRIHISSSCSTPTTTS
>BmE26USP-10566 Extracted CDS [Rhipicephalus microplus]
CAIFKCQIFIANFVVCISCCKTCHSYVFILACIGIQMPSLNF
>BmE26USP-10567 Extracted CDS [Rhipicephalus microplus]
GHRSFLLFHFHISKPGNASPSQQDQSSCCNQKLPRSQEWRCRSVAASE
>BmE26USP-10569 Extracted CDS [Rhipicephalus microplus]
KPLLSYRSAHSKIVKNVLATSCPNSALIKCWLHAVGESFLWQVIRLEVA
>BmE26USP-1057 Extracted CDS [Rhipicephalus microplus]
RVYLSISKYRRNHSRSSPKLRKEHRSYHRSYHAATTGEVAYTHTH
>BmE26USP-10581 Extracted CDS [Rhipicephalus microplus]
FDATLQLPPDLMHDVLEGSIPHVLKHVLQGLISTNVIRYS
>BmE26USP-10583 Extracted CDS [Rhipicephalus microplus]
EVRALTAHAVYEIARKRGCLGSLRTLDARPSTDSRKARTNGPSK
>BmE26USP-10584 Extracted CDS [Rhipicephalus microplus]
PDQKGVTPDILSPQSDVTDEDTTCSASISDQEVFPSDADKLA
>BmE26USP-10586 Extracted CDS [Rhipicephalus microplus]
SGCVHTHRHDRRSRRRGIFFTEKQSPERKIRSQVAGAQKRDRHT
>BmE26USP-10588 Extracted CDS [Rhipicephalus microplus]
CNCRVHFRVANLTNFVTSVSLYHRAKTRREPCSHVALQTMR
>BmE26USP-10596 Extracted CDS [Rhipicephalus microplus]
TEAIYCGVAPAAKCIWRPGTMPEDYELYYGFTRFAIELNELDPQMAKLLPPTDSRFRPDQRLLEE
>BmE26USP-10597 Extracted CDS [Rhipicephalus microplus]
DGQRLQNACGVCPFIEKIAYYDTNTCHIVIAIRHDPDENSQQWLTTFCCS
>BmE26USP-10598 Extracted CDS [Rhipicephalus microplus]
GARFGGQSEIGESLWHMAAGADGPLPTGSHGMRRHQVASRGYLAVSEHRRRLLRIT
>BmE26USP-106 Extracted CDS [Rhipicephalus microplus]
TEEEQVLLPSDPSQWNSSDIRVWLSWVTGKFGLPALDAAKFPDNGEALCALTTEQFLERTDARSAKILNDFLALRKKGFS
AQSLTGSSKADAQSPQRSSTPDSFQMFRAASARFSSQGSGQIQLWQFLLELLSDSSNANCITWEGQNGEFKLIDPDEVAR
RWGERKSKPNMNYDKLSRALRYYYDKNIMTKVHGKRYAYKFDFHGLTQAQQAPTPESSAAYRLQTELLLPHYRSNYIGAH
QPAPMGLPPSAAAAAAAVRSPYWTPSATGACNLYPNLSGHSLTHAGHRANGLSHYYT
>BmE26USP-1060 Extracted CDS [Rhipicephalus microplus]
LRQLIREIVQEEVKKLVAKPNDCAIASVTEVVCQEIRQALRLPEPNTSTPRASYADVVRRQPANVPTPHQYHQQHPPTAA
WYY
>BmE26USP-10600 Extracted CDS [Rhipicephalus microplus]
LDSWCGGLKEDVASATKEMTTDLEVDRMDSRLAHLLEAKQALLARWKTQRHNRRL
>BmE26USP-10602 Extracted CDS [Rhipicephalus microplus]
SPIAVPKLVPAFTSGKLTGAALGGDAAIPTRSQNPLLTLPAHQNLINVDVD
>BmE26USP-1061 Extracted CDS [Rhipicephalus microplus]
GHMSTDQVACSCSITAGHKLGHLSTNQVACSCPRTAGHKLGHLSTNQVACSSLMTAG
>BmE26USP-10610 Extracted CDS [Rhipicephalus microplus]
SKPVTNSVPCWSWEATLSPSTITLPETRLRFSSGLPASTTWEWSSTEIFGPQSATTVQTSCRTGW
>BmE26USP-10616 Extracted CDS [Rhipicephalus microplus]
FFLFFFIHFMSYISFIYGLRAFVAVETSLKLYLIRKFYVVSLSWFLGPELASS
>BmE26USP-10617 Extracted CDS [Rhipicephalus microplus]
WAQDDEPGPEVWWRRFTHPQHQLRADGGAGHHSRRFGSRKER
>BmE26USP-1062 Extracted CDS [Rhipicephalus microplus]
YGRQRNTVSYIKGSKIGGCTELHENLSAMLLNSTSPNTDTENRKAVSITEKVKLSNNLG
>BmE26USP-10621 Extracted CDS [Rhipicephalus microplus]
PSTTASDDDEIEYPSCGPLKVSLWQLAEQELRETPARRQRDLQILRDMIRCD
>BmE26USP-10625 Extracted CDS [Rhipicephalus microplus]
YAVGATMMPVMHLCYLWPSLMFLARQGIICGCHSKTYCAYFSFSFTCILPEIFAVIAY
>BmE26USP-10627 Extracted CDS [Rhipicephalus microplus]
NKSHLFCPAASTRCSYGPRAQHLVVTVTIFPQIQRLCHASCGRGCRYSPIFS
>BmE26USP-1063 Extracted CDS [Rhipicephalus microplus]
HYAINNHNFRSVGQYFTKLSFILWINVACAAHLLGILCNVLYSG
>BmE26USP-16394 Extracted CDS [Rhipicephalus microplus]
NPWRTADNRPICYFCGIPGHVARLCRRRFTVNAPRCPDYSFRPPYHAPHVPPEVHERDAQTASGARTFASRRSTSRSPSP
SPSRRSVSPMRQRPTSIETEN
>BmE26USP-10639 Extracted CDS [Rhipicephalus microplus]
NFDRTFCWSFSSRDSLMWQKLTNSTTNEEGVISGYNVWCCL
>BmE26USP-1064 Extracted CDS [Rhipicephalus microplus]
FLIQCDASNRGVGAILCQEYSAGNGRLVLYLSRKLSGREEAYSTSEKECT
>BmE26USP-10641 Extracted CDS [Rhipicephalus microplus]
VILYLSSLCDLQTSVILLEAAFNAAHEFSSPPASSSLRMLLLKG
>BmE26USP-10643 Extracted CDS [Rhipicephalus microplus]
SSATTNHVNSVPVSDGLQRLQHDGQKHGVAAALANSCPSIVVSNFGKTIA
>BmE26USP-10648 Extracted CDS [Rhipicephalus microplus]
LLLLYALIVEWPVYLVAPYWNWPHLPFTAGIGTRLLLVADPQLLGRVNTAPGLFGFIERWDSDRYISKTFALANDYLKPH
VVIFLGDLSDEGEFATDDDFRSYIE
>BmE26USP-10649 Extracted CDS [Rhipicephalus microplus]
SCTAMHLWHTVKHANGERSYHLVLCTTVEPLYKRRGGIKDTSV
>BmE26USP-1065 Extracted CDS [Rhipicephalus microplus]
VNKANWEQFQKITHLNWTDICGLGIDKAVQYFTAFLTEAATKCIPQTSGMPGKRHVPWWNTECQNARKEQNRAWRLLRNS
PTAENLESFKKIKSRGRRTRRQARKESWHKFLSRINSYTQEAKVWIMVVE
>BmE26USP-10658 Extracted CDS [Rhipicephalus microplus]
TVAQSPLHYDCSFSKSANGPACVRETPQKPIRHNLLCWCFCCCM
>BmE26USP-1066 Extracted CDS [Rhipicephalus microplus]
NLIMVTFNTRTLSGEASLAVLFEELEGVQWDLIGLSEVRRASKAYTVLKNGHVLCYRGLQ
>BmE26USP-10660 Extracted CDS [Rhipicephalus microplus]
TIEHQLKCHIFLLLEPLAAPESSHGQLTQKEGENECETTPKTLALANVG
>BmE26USP-10661 Extracted CDS [Rhipicephalus microplus]
HFHCILLYVFVITKSHNLEQRDRDRMIARFHYIPFNFVTLFP
>BmE26USP-10665 Extracted CDS [Rhipicephalus microplus]
FADFDCIVLRAYFKAFPMRVIFYISLLCVLYVAVSSSHTLGLLFLKCLR
>BmE26USP-10674 Extracted CDS [Rhipicephalus microplus]
AQVQVMPGALLFSVLTWSPEFTKPTRFSQHSPLISKLWLGTIETSPY
>BmE26USP-10677 Extracted CDS [Rhipicephalus microplus]
NGWPQTKNFFHHLVLPYFDRKLELPVAYELLYWGNRVVVPEEVRTRVLHLLLD
>BmE26USP-10679 Extracted CDS [Rhipicephalus microplus]
LHRQPLYFRSERRRAVAAAWRAYRRPLKSVHFLLPFRKMARQRSPCFCPHW
>BmE26USP-10680 Extracted CDS [Rhipicephalus microplus]
EYSVVFINSVDEKSAGNYTCIVKNIFGFDSYSAYLDVEAPPVLKKNNIRHER
>BmE26USP-11854 Extracted CDS [Rhipicephalus microplus]
YLKEQSKSTVDITPDLPMSDTSMEATMHYDVPKKYKEHVSQQE
>BmE26USP-10686 Extracted CDS [Rhipicephalus microplus]
KHQWPLDNLSAGGTSSAKSSLSSSSDQDLNVNIQLRPTLPRKQM
>BmE26USP-1069 Extracted CDS [Rhipicephalus microplus]
KRKLQMCNPQKMSFRGRSAFHPHLRGTLANFVLEVCARSFPVTVDTICRKYVELAQETGLTREELRAPNSWMRRFIKRKG
FPLRGRTFICQKLLEEFE
>BmE26USP-10691 Extracted CDS [Rhipicephalus microplus]
TVQKGKKGALVSLNQGELSATPSCLEQHKDEAPSDDLGPPVPAKSW
>BmE26USP-10693 Extracted CDS [Rhipicephalus microplus]
MRKSLPRLTRFPSGGPLCGRCFAFPHWLPFRSRLVLPVDD
>BmE26USP-10694 Extracted CDS [Rhipicephalus microplus]
NFPKIDWSSTSPSITEVTAENKSFINLCLDFNLTQMVTEP
>BmE26USP-10699 Extracted CDS [Rhipicephalus microplus]
VTRNMFCAGYKQEIVGDACKGDSGGPFVVQRRNRWYLIGIVSWGVG
>BmE26USP-107 Extracted CDS [Rhipicephalus microplus]
RLWCICRKPHNDKCVFGILSCSAWFIHLNGTHVHLTFIALRGTLS
>BmE26USP-1070 Extracted CDS [Rhipicephalus microplus]
ADIPKVPCYPQSKRNEDSPSHFTFPRFQNSHRSNRPRLQSNKDGKWRSSSGGS
>BmE26USP-10700 Extracted CDS [Rhipicephalus microplus]
FIGYIHCFFFHYYQCLVVSPFFFISHDGTDQIGGIGVISP
>BmE26USP-10702 Extracted CDS [Rhipicephalus microplus]
FKTYTHKKANICLQLLEFRKHMELVPENVHTAHLFQKHAIRINACE
>BmE26USP-10703 Extracted CDS [Rhipicephalus microplus]
STSSLTSPVVEAATWGTSSSVSSFGSQGSCFTDDRAGLSSSSCLSSLTPRAEVPSLATEQSSLLLSSSSAM
>BmE26USP-10706 Extracted CDS [Rhipicephalus microplus]
APRGSGVAKPSNHAESEGSSPAAAGTTRSSHVGKAEKAEEHKKE
>BmE26USP-10707 Extracted CDS [Rhipicephalus microplus]
NGQKTERELLNKFLATFEEGGVVDGVVTKEEFFDYYSGVSASIDEDAYFDLMMRTCWKL
>BmE26USP-10708 Extracted CDS [Rhipicephalus microplus]
VAPSSTPIVGAWIGTCNRWRHLQLESPCRGGPLVLCHTVEGGV
>BmE26USP-1071 Extracted CDS [Rhipicephalus microplus]
PTPGSPHWPPADGPRCRAPGSYCERQLFAPKATSRRAQLISH
>BmE26USP-10710 Extracted CDS [Rhipicephalus microplus]
LSDMNSLSVKPDKCAILQETVNQIRRIKQQEASGGGGLGELQQSEVSSSKPTILGSDVLGPLLLEALD
>BmE26USP-10713 Extracted CDS [Rhipicephalus microplus]
PRDQVRISNWEASWLQLELSGIRFQRNWPPTGAITSRQCDG
>BmE26USP-10717 Extracted CDS [Rhipicephalus microplus]
LQSISVNSFRRHLCRAVCKYVKLLKRNFKAHSFLLQQKLVL
>BmE26USP-1072 Extracted CDS [Rhipicephalus microplus]
SFHKIPVNTELRERWLQVIALKHRVPHSALNYSAVGSLHFGETDFSENTKIRMVKPDAVPSVFPHYPSYIRKEPPKVQQH
QGCSST
>BmE26USP-10720 Extracted CDS [Rhipicephalus microplus]
DEDTVPSEAINAKSEEACSPKVSLQECEMSDKEELSQKSSKHEDNCMKGSIDE
>BmE26USP-10727 Extracted CDS [Rhipicephalus microplus]
PNVFFNDIHSQRRKTISLLVRSFSYSITLGACCNFTRILTLYV
>BmE26USP-10728 Extracted CDS [Rhipicephalus microplus]
SMPYTFLVGSPNMKKLFREEPRSDDGFSGSLCSRSIISRWLRTMAWMSLNE
>BmE26USP-10729 Extracted CDS [Rhipicephalus microplus]
RCCCLRSTLEAGCQLRRKIGAQFFVRKVIRKQRCVLSTLARLS
>BmE26USP-1073 Extracted CDS [Rhipicephalus microplus]
KMFYIILKKLSRIDPEKEVVHTTVFIAGHEKWYASVLLFSGSQIKKLM
>BmE26USP-10730 Extracted CDS [Rhipicephalus microplus]
SRKNKKLSRKLIKKTGILCLLLLNHARTMQNVLICLPRDFIPKLSRGPF
>BmE26USP-10731 Extracted CDS [Rhipicephalus microplus]
LTPWLVFAIISNNTQSWLYIRPVEKRGVVMYMNAIHKIEMTLPGGSSYPGHIS
>BmE26USP-10736 Extracted CDS [Rhipicephalus microplus]
ILNSYEVIREALVKQKNLFAGRPDTKMRDIQNQGNHDIMFEDYTPYWEALRKA
>BmE26USP-10738 Extracted CDS [Rhipicephalus microplus]
RKARDIRNIQRMNCWQHWCSLVFQKRGPLESSVMSSFRSACTSLCMHSLCI
>BmE26USP-10739 Extracted CDS [Rhipicephalus microplus]
KMPYKHINSCYFLNVDCIAGYKHCTLSHFYVLVPSIFRSSSYSIAYSSVLHL
>BmE26USP-10743 Extracted CDS [Rhipicephalus microplus]
LQLILPHLFLLYVLHNLMMCIHLHGVRIKAIFFDMGIIRD
>BmE26USP-1075 Extracted CDS [Rhipicephalus microplus]
ASVTRLLGTHRIRTTAYHPISNGIVERFHRHLKTSLTATSSHSWVEALPFVLLGVRTALKADIGCCSAELVYGTTLRLPG
EFFTTSKDENVYANADYAVRLRDIMSKLRAVPPRPPAARPVYVDWELSSCSHVFVRHDAVQPPLRPPYDGPFKVLRRADK
HITIDRGGRHDVVSLDRVKSAHVDSDSEAPAPPRAPSSQVPPADHVV
>BmE26USP-10752 Extracted CDS [Rhipicephalus microplus]
EEIKSELAGAKYFSKLDANSGFHQIPLDEKTSRVRTFSSPFGCYRFLRLPLGIVSAPEVF
>BmE26USP-10755 Extracted CDS [Rhipicephalus microplus]
YLREGDKSYRAGTYDARTWIVQVEEEHYLQAKNRGSLNEGDSPAV
>BmE26USP-1076 Extracted CDS [Rhipicephalus microplus]
PRTSSFRSTPRVRFSKEAQTTAQYARPKSLREFCGRWRTRAPTRASARPRARGRRRTRKWEEARSNTRARPWPITRTRRL
NRGSSDRWLPVAWCVLRVPSARPRS
>BmE26USP-10760 Extracted CDS [Rhipicephalus microplus]
HPKFCKYYVYFIQSQSLNEKKNLRVSKPTCHHLQKEIQFIT
>BmE26USP-10765 Extracted CDS [Rhipicephalus microplus]
RCCVPNCRGNYDNGPKVRLFSFPRDAKRRAEWQRAVRRSDVDVRLLKDPK
>BmE26USP-10766 Extracted CDS [Rhipicephalus microplus]
GMRRVCARCGEVGHMATACTAAFCKRCGVFGHDTEGCTAECTRCGGRHGTRECFRRRSYAAAARGSSVLTVTNAALSQPS
GAPSPRSGETTSRLQVLTPK
>BmE26USP-10768 Extracted CDS [Rhipicephalus microplus]
KVRSVSEPQCGVENFVDAEGYLLKNNTEVQWSNYIICQTEAFPSSR
>BmE26USP-10772 Extracted CDS [Rhipicephalus microplus]
TLRTSFTCPMCLYEIAKTISGSLKRGPGTLLQHSQKKVPT
>BmE26USP-10774 Extracted CDS [Rhipicephalus microplus]
ELYLRAAALAPDEYEIIFNAANTLRQAGRNAEAEAFYHTAVKLRPGEVTSHMNLGAMLHVNGKLLEAEASYLEALRLKPD
DPITQNNLQK
>BmE26USP-10775 Extracted CDS [Rhipicephalus microplus]
KFFSKLGILPAAKLSGYEWGTGKFIQICLQLTNDVSCSSTKTLQYIVTKVLQLQ
>BmE26USP-10776 Extracted CDS [Rhipicephalus microplus]
KQGNARSITGGASQSRGSARRVLAKGGKGPLKPSAQLLISLRNIRSLEAA
>BmE26USP-10778 Extracted CDS [Rhipicephalus microplus]
RSPPAAKSLGLLLFLTLVMPSVLQKVASQVALALQAKCAHKTGWPPKAQVFTLP
>BmE26USP-10779 Extracted CDS [Rhipicephalus microplus]
KKDLEFKFDSVNLSKIEEAKKELDKLDPATLKSEIEKALDTEERRKDIMRKVN
>BmE26USP-SigP-10780 SigPeptide sequence [Rhipicephalus microplus]
MRVYCSFFTPLPHFVLCAALIHAFSLNYYYSSIFRQYPKNVCHCYRHSLLCG
>BmE26USP-10787 Extracted CDS [Rhipicephalus microplus]
EIKKERNPFKPINHIINSRLYHGSKNTYFIACIHNHMIVITIEK
>BmE26USP-10791 Extracted CDS [Rhipicephalus microplus]
FRQLKYFTLFTAASRVVELLLPYFRYSKNGGGAAALNKKEDTYFY
>BmE26USP-10793 Extracted CDS [Rhipicephalus microplus]
YDSVTKMRYLDQVISEALRYYPVVVGFITRKCEQEYQYKDIKIPSGMSVLIPA
>BmE26USP-10796 Extracted CDS [Rhipicephalus microplus]
ICMINVRWFPPQSKRARACHSYSPAMEVAIYCYYSYYYIHRGR
>BmE26USP-108 Extracted CDS [Rhipicephalus microplus]
LELPNRTLPPIMATNNAQPGSSTPSPSNPGVLRLREPKVFSGADETEVEDWFTHYQLVHERLTKLHGL
>BmE26USP-1080 Extracted CDS [Rhipicephalus microplus]
VWQCKNRKCFLSLPVNNKLIVKSRPQHMSFNKMFETCKHIDYQ
>BmE26USP-10802 Extracted CDS [Rhipicephalus microplus]
NSRAWMTQELFSEWLMNVDGEMRQAGKKIFIADNCSAHLVNARLTNVQLKFLP
>BmE26USP-10805 Extracted CDS [Rhipicephalus microplus]
DGELCVCQGVLSSTTCGHDHECGTFISRVALCSMEIYRTETMP
>BmE26USP-10806 Extracted CDS [Rhipicephalus microplus]
LQMVGCKWLDNCSFSLLHFLGFCRTVWPCSAAAMSVKTHL
>BmE26USP-10807 Extracted CDS [Rhipicephalus microplus]
RLSLGVAFTRAHPYRIGMADTIACAHCGDEKTIPHVLCDCHCAS
>BmE26USP-10809 Extracted CDS [Rhipicephalus microplus]
NEPDEEAEKHFVEDDQPQVIVVGFGRFGQVVGRLLMANNKRITV
>BmE26USP-1081 Extracted CDS [Rhipicephalus microplus]
AVGTGGKPDGLRTASQSGAKGRTSAGAQHAQEEGDGGHGRYHLHQRGRRTSASSRNRRTHNTRSSYANSNNGGHNNKIPT
HECHEGHHPDHGRTSSFETFHRTYVHLRRFDETLDGSVRRHVQQTVRETFVRQVRTTY
>BmE26USP-10812 Extracted CDS [Rhipicephalus microplus]
DAWASDSEESSDISHTESQEGSETTAEINTYETSTDDAYPEEEEICDYK
>BmE26USP-10814 Extracted CDS [Rhipicephalus microplus]
SHQITSHNSTTSSKATRGSARPRSVQKAFGVDSKNPYENREKK
>BmE26USP-10818 Extracted CDS [Rhipicephalus microplus]
DVAVAPAPADSAGDEINGHPSNDGLVICVVVDDELGDLAKKKIY
>BmE26USP-10819 Extracted CDS [Rhipicephalus microplus]
RAGSAPGTAVVVNALITVQVSLTHCENLHGPTDKQFVSSKAGRNSN
>BmE26USP-10820 Extracted CDS [Rhipicephalus microplus]
LPMTTTEDSADTLDICFAAVSHTFPDANIFKREQLNALSLDPLFVDARNPKGSGRFRIRDGLLCKTNYSATGAR
>BmE26USP-10827 Extracted CDS [Rhipicephalus microplus]
FIQKNCAFFSRKLRFEQENLKTRLHGRSLSMVDDWFISQHGACSVTSEIYSE
>BmE26USP-10829 Extracted CDS [Rhipicephalus microplus]
CTRRPRPSVHGAGPWKEARALAWSLRGPVTMSRHRRGKCQKSLAR
>BmE26USP-10830 Extracted CDS [Rhipicephalus microplus]
LINASEQSPAKLYRSFLSAIADIDASKYFLDIVSKSRHMFRDIC
>BmE26USP-10831 Extracted CDS [Rhipicephalus microplus]
LASVTGDSGGERCMFSSDEASGDCCPHGISSAKSENCAHCT
>BmE26USP-10832 Extracted CDS [Rhipicephalus microplus]
IPPDTTIAKQWHYCTNLASHLYEEGLLDHQDFLSWILELVEKTKTPDDP
>BmE26USP-10835 Extracted CDS [Rhipicephalus microplus]
HIFSYVVISCCPLYTGAAIAWFEVILMYSFQIVPYLNGAL
>BmE26USP-10838 Extracted CDS [Rhipicephalus microplus]
SVRIPRTVVDAGKGYLEDRRPGANADPYTVCETIVRTVCL
>BmE26USP-1084 Extracted CDS [Rhipicephalus microplus]
PHCFRQRLPQQAAATPLTRTTQIRPHVTYLSLRRISDIYLFLACVNYCPSLA
>BmE26USP-10841 Extracted CDS [Rhipicephalus microplus]
ISLISLTKNECPHRVASLYAPLNRKPLFQCKHFTICKFQGC
>BmE26USP-10843 Extracted CDS [Rhipicephalus microplus]
SLSISGQVIEDAPSYFGKNALAACSANSCGILCIDNLALAAG
>BmE26USP-10845 Extracted CDS [Rhipicephalus microplus]
FLRDGYKTAREDSRRLHYEPWELKAFDNIECEWPLFFCYMIIDACFRGDSGMVDEYA
>BmE26USP-10847 Extracted CDS [Rhipicephalus microplus]
HVTAVDFIPAYVESNRRRNGHLDNVTFLQCDVMKLDRPAESFDVVFSNWLYMYLSDEECMQLLQKE
>BmE26USP-10852 Extracted CDS [Rhipicephalus microplus]
HLKHYIRCTMRPPRLAVVFDQRARDSMGSKYNEFHLTCYAR
>BmE26USP-10853 Extracted CDS [Rhipicephalus microplus]
VPPSLLPPFPSWSRGTETELTSHRYDKSFTKGRALFSGLGSTPAMTRTHMQ
>BmE26USP-10854 Extracted CDS [Rhipicephalus microplus]
ASYCPTSVQVAPVLSSSCTRRFPTISVYTLFSDVGLVILRLVWREGRAKVRLPN
>BmE26USP-10859 Extracted CDS [Rhipicephalus microplus]
SKDDNTQLNPFSKRKVDFGGYFQNKSTSLYAEPCHITTQTNQ
>BmE26USP-1086 Extracted CDS [Rhipicephalus microplus]
LKRKIYCSYIIPILTYKAETWRLTKRVQLKLMTTQRGIERKMIGVTLRDKKRAE
>BmE26USP-10862 Extracted CDS [Rhipicephalus microplus]
SPTLSNVSPIDEKADIDEDLTKCRCVTDSEAGLISFLSSAGESMPESTDITD
>BmE26USP-10864 Extracted CDS [Rhipicephalus microplus]
LSSCYSLFGKCVCRKKQNKPATELASTVHKVPKLDVHFSSTSTEAH
>BmE26USP-10865 Extracted CDS [Rhipicephalus microplus]
GGNLPLHCKSCDCTPLFGKVTILGKADIQREWEIIEAFHIWKRGPDKCVSAASIYF
>BmE26USP-10866 Extracted CDS [Rhipicephalus microplus]
YSLPEVYALCCFSKTQNKGLSVSEGVAYTGKLLPRVKHYETVRIMSIIP
>BmE26USP-1087 Extracted CDS [Rhipicephalus microplus]
SAGISKKERKKKRNMASDECCIYVSLVPENTCKFERHKLSCLKLEDKVSALHTKVAELFGKDIGDLELVFLGKILKQDDT
LEASGIKFGMTVFAYPHHELEKPTCTLDMQDVPMIAFGTALVNPAFRTMLQSLKDPEVLENVMAANPALADDPVAVGILQ
DPELMTLLANPNFLRKMAESHPALVEAAVQIAVSFHEEGAASGRSTSPPPEVSYSLEALSDDEELEGQLEQPAGAGSGLF
SPNRITPAQLAAALAAAAANPGGSGSSSPPAASGSPLIPPSPRLHAPPSTPRNPITSDMLNSAVQTALGSLAPPPNASAA
APPASSPAGAAPAEVTDPAVTYQNQLQQLRDMGIANDATCLQALVATGGDVQAALELLFSDFGDNDPANTAA
>BmE26USP-3800 Extracted CDS [Rhipicephalus microplus]
CSVSSHNTLAFTSSSDVQEPVGKITCFHVFVVDLNMPWEAHKVMTHSEEITCVEWDVGASKLLITDAVGQIQLWSMKSYL
LNDWTMIASTSFPGEYILTGAWFHNGKKIGLNMEKKDSVQYLEKYVHVRFGPSVRQVGGKPSEGCIAVTSSGLVCVVILQ
SDETVITGTEILGLYRSRLKVVDLCYGKNGDFLVVTSDGLVQSSVHCFRIALKLSQDKCIITCHPFSSFYLKCHATAQSR
EKPPHTRVTHLNFVLREAADAVAVSVSGSAGSTIELWELREKPVRFHKMFHTPAVDTVTKTVGWQHHESATYTSPVMALC
TPRLSIYDMSPPPSYIIAAYKDNVIKCFSRDLMNTLCCININAASHRRDDHGIKYQHLNATVSHMQLSWTSSVMVAIDSL
SQIYLFRLAPVTEPSTPVSPSYTMTLLEHCLMTGTDWWDVLLSMRPGVIETICDKFTEIFNKQPPGMQQCFLSRFLSIKG
SLYRCLNNGQHKAGDCHAQIMLNALSAVMKGLLRPRDMSSHEKGPAETLSAVMGSREVISNLDKVLLHLETKEFSVEPLI
LQSLQQLTQWVADLTLYLMASLPQQVYNNMRFPGGGLISDAKSLNMLRELLVIFRMWGFISESCLPSYTKMTDNLDVLSL
LFKLLTKTLLNHGSEPDETLLDECCLLPSQILIPSIDLGNHTEGVASPAFFLNSLPMQFEFGITPDFLHVSSKSHPVEGS
VCMPSKMDIVRHISLGTNPSSARHCTRCFSTSMVRPGVKAGTIRAWEQRWVRFCPCGGQWRLVA
>BmE26USP-10884 Extracted CDS [Rhipicephalus microplus]
RRPPRTRRSSAASRTVRKETSRRASSCPWPAVRLPRRRSTTKRWPSLRGR
>BmE26USP-10885 Extracted CDS [Rhipicephalus microplus]
LLKGCKVVIPKKLRPETLCRIHEGHLSLNKRKARARRLVFWPGLNSDIADVVLR
>BmE26USP-10887 Extracted CDS [Rhipicephalus microplus]
PSGDADYPHYRGGMVAELDAPFTEPEIWKVLHELNGRSAPGPDGISNKLLRNLD
>BmE26USP-10891 Extracted CDS [Rhipicephalus microplus]
STSPRSKCSSSMSRASCRSNCGASTSSALTLPKCSMAGXXXCSEQEKADTDDTDSQFSAYSNNSSPTLSHEAHDSPSQDS
NQSSNL
>BmE26USP-10892 Extracted CDS [Rhipicephalus microplus]
EMAVNYLREHAFESDEPYVAALVAYALSQSNSSEKHAALSALKDRLIYDPMLSTRSTGTEPSALVVEGTAYALLT
>BmE26USP-10895 Extracted CDS [Rhipicephalus microplus]
TFPDSRRVKSTISASCSCVVRKSSTAEIEKMPLKAGEKGSQRLDGE
>BmE26USP-10899 Extracted CDS [Rhipicephalus microplus]
KEIDRAHRLGKFSENRRLPMIVKFTFYKSKSAILSCGRKFRGTECSVGEDFS
>BmE26USP-1090 Extracted CDS [Rhipicephalus microplus]
TCLRFLTMVSTTYGGDILPNAACRAKFLPKRKPGVHLDVTRRSETRSFKRALDMFMMFFTAELVSTICQYTNKYAWMKIF
EKPSYSETDGSWLEVTPPEMLRFIALLIYMGIVQVPRLHMY
>BmE26USP-10905 Extracted CDS [Rhipicephalus microplus]
DAVESALLGTGLRFSPQKSQLLILPPPGRHRKKASREAAENIIVRTSDGMQIP
>BmE26USP-10909 Extracted CDS [Rhipicephalus microplus]
CSSSACLAEGSYVSHQLNWNVNPCESMYEFVCSNRPTKPSDELVLSD
>BmE26USP-10917 Extracted CDS [Rhipicephalus microplus]
KIVKERAECSNRLLSIPCEKQRRNAEYVKISRASLALHTKRFIKRR
>BmE26USP-1092 Extracted CDS [Rhipicephalus microplus]
RKQITETLSPRTDGVCFYAGAKSKRHKQKHVVFFSVPFHETVGAHIVFILCLFRARQYLLISMHQHSWL
>BmE26USP-10921 Extracted CDS [Rhipicephalus microplus]
KAAKYTTCSFYFLTESDKFSLAREFMKPGPGRKLASRAGLEAKCTHQE
>BmE26USP-10924 Extracted CDS [Rhipicephalus microplus]
TKVLEAVSMLLQLCGDQDGLESYTVWTASLKSFSHGPELHTQELTR
>BmE26USP-10927 Extracted CDS [Rhipicephalus microplus]
GGEGVSCSCRRAVASVSFFRCPSGPKRSTCVSVACVRTVRTMLEVLKPLH
>BmE26USP-1093 Extracted CDS [Rhipicephalus microplus]
YFYKNWHSCKIMWVHAYRANACSLGNNTNNQMESHNQKLKNYLTHDMHLVKAVKALIRY
>BmE26USP-10931 Extracted CDS [Rhipicephalus microplus]
KGKSLLLASCQGNQWRQPGNRTYHVTGRPAQDSTQHDHEVTWTS
>BmE26USP-10934 Extracted CDS [Rhipicephalus microplus]
FEGVELTTRVIGMQLRDGVSVDQLPHQMRIGSSMALVVVPGRPPLCLRCQNT
>BmE26USP-10935 Extracted CDS [Rhipicephalus microplus]
HRRPEGIKSTAVNLINASPHLKCQHKCYILYAKHSIAKQRHSERSTYLSKCSCQHFCVLVVAFLTRHQPNSA
>BmE26USP-10937 Extracted CDS [Rhipicephalus microplus]
ERMGFERALFFDPQHILGENHTSPEPTYGKPAWLEHVHREYVACRERVGLSDMS
>BmE26USP-10939 Extracted CDS [Rhipicephalus microplus]
WIGELNGLRGWFPAKFVELLDERSKQYSSAGDDSVTEAITDLVRGTLCPTLKAVL
>BmE26USP-10941 Extracted CDS [Rhipicephalus microplus]
YLVIITNQSSFLSLFMYFFLCVYFTLFSPRLHLMIMYNIIKTSFSSPLP
>BmE26USP-10945 Extracted CDS [Rhipicephalus microplus]
ISVLHECIQHFHHGTFKALKTSYFCPLVQNEDLLEVTVAIEESSHFTHRHCCCAFLPA
>BmE26USP-SigP-10951 SigPeptide sequence [Rhipicephalus microplus]
MAPSIRHFIFTALFGIMLERKQVCGQPKLHCVSLHGCREFHLKAVC
>BmE26USP-10952 Extracted CDS [Rhipicephalus microplus]
ICLHTVCSVGLEFAVCAVTDRFGSDSITHFFYNCLTFRRGLLTRIY
>BmE26USP-10959 Extracted CDS [Rhipicephalus microplus]
KFWSLVNGNKNKIVQLTHCGEPVPNNECCKLLNDAFCSVFLRNFSSSVPTAPS
>BmE26USP-10960 Extracted CDS [Rhipicephalus microplus]
VGAQARREWGSVQLRPCRLITATKGSCCTSGAVSPPTNLFPESQGPKADCEKR
>BmE26USP-10961 Extracted CDS [Rhipicephalus microplus]
VQLLTLQQHEPKRVLFRLEYMQPAIVPRETPMADVAVPLHALMSTYETTNVREVPLTASQWLDEQPEQFEWNVT
>BmE26USP-10963 Extracted CDS [Rhipicephalus microplus]
KTAYDKGSEPRCNTTSGEFNQIQCDNEKHWCVDWDTGSQLGVKLNGGCATDLSSISCGIDGTHHGHSESHHGDSTHHHGH
SD
>BmE26USP-10967 Extracted CDS [Rhipicephalus microplus]
ESRAWHLICGHCSQIECHQLVPAAELLWSLMFRKDCCDNFVPNNKPVWRQ
>BmE26USP-10968 Extracted CDS [Rhipicephalus microplus]
IGRQWEGVVVTECCAELPSEQECTAGVSCGAAPPLQDVPKQVAGIC
>BmE26USP-1097 Extracted CDS [Rhipicephalus microplus]
FYGRKGLADVCKLLPVCLDVPGKYNHLKRITKSGVARSAVMETGELLQSTTPAITTRSWLL
>BmE26USP-10982 Extracted CDS [Rhipicephalus microplus]
KTKLSFTVITQLYCYEKKKLLRQRYNVVIFSNISSVKIFLEGSLR
>BmE26USP-10985 Extracted CDS [Rhipicephalus microplus]
RQGLRKKRSRERPWSVIELGPSGALQLCPHSTSETALNLLSSSSTAKAQSRP
>BmE26USP-1207 Extracted CDS [Rhipicephalus microplus]
HCPIFPTAASRRSKGRISVPLWPSTLSGRLPIIALVGRYPTNKLIGRKALLQHLFS
>BmE26USP-10988 Extracted CDS [Rhipicephalus microplus]
GVLMFDVTRCGICCGTCTSYIYLTKHCFFTAISVLLTVILP
>BmE26USP-10990 Extracted CDS [Rhipicephalus microplus]
RPTDQQPSPITPAPPRRTPNTPNYHRADTPPPVTGFCSTCNCRAD
>BmE26USP-10993 Extracted CDS [Rhipicephalus microplus]
RKTSEDQDQLLVAAASEAPFITAGPLRKVGSWLEKSSCCPEAETVCGFY
>BmE26USP-10995 Extracted CDS [Rhipicephalus microplus]
ITRKKNTKKCIAKITPVKNFTLTINSYYSTRTADNRIPCPIN
>BmE26USP-10996 Extracted CDS [Rhipicephalus microplus]
PLLGGVTNRLESELKTSQSKETAASQRLLENTGYCLFRSPS
>BmE26USP-10999 Extracted CDS [Rhipicephalus microplus]
LSYSQLFRRYRHLRPPLINQLCLRMQEAIYVRSDNFLSHKS
>BmE26USP-11 Extracted CDS [Rhipicephalus microplus]
EMSVLERIALVLVHLKTCLSFECLGTLFGISKLTVHRLFYCALCSLAAILECAITWPTTEENKKNMPLCFCALSDVRVVL
DCTEFEREKSHSASCRVFTYSHYKGTCTAKILVGVSPAGTITFVNERASDKACVEKSEVLEKLTGFQDDIMVDKGFSVDD
LCIDLGLGVIQPHFLRSKQQFSAQDASKTLNIA
>BmE26USP-11000 Extracted CDS [Rhipicephalus microplus]
DCNTKAHPACLSYSAELAAAARLATWQCVDCKTCSGCSSSADTDELIICDGCDR
>BmE26USP-11001 Extracted CDS [Rhipicephalus microplus]
VLTWWSCPRCCCWMRRARRVVAGAASTERRGGRRGFLKSFWH
>BmE26USP-11002 Extracted CDS [Rhipicephalus microplus]
IGCACAFRTAIRVGSGYDRVGFIYSECATQWHHFRLLQHMHNVEKLKN
>BmE26USP-11003 Extracted CDS [Rhipicephalus microplus]
LYFFHARFHTITRFLLLHGCSIIDTPHATSVYLPRYRRRCLRCHQESS
>BmE26USP-11005 Extracted CDS [Rhipicephalus microplus]
NHQCMCISGGKYRCLLLVNDGKQDSQAIQKSFPISCSGFSRNVSELV
>BmE26USP-11006 Extracted CDS [Rhipicephalus microplus]
DRHCSSIGRTPNPSVFEGRRCSPWQQQVIFLFALLSSQLHHNYYK
>BmE26USP-11008 Extracted CDS [Rhipicephalus microplus]
VSPSLSLNISSESSILPINFLSYLSHHFVSLLPANATKLARFTERVGALRFGVNKTNEKKTRVYKLV
>BmE26USP-11010 Extracted CDS [Rhipicephalus microplus]
MAYCCVPNCKSDVKEKAPGVSFHEIPANFTLGEAGLRAIDTHGWTP
>BmE26USP-11011 Extracted CDS [Rhipicephalus microplus]
LSKQANKKTAILKKNSHFSTRISPLIHTTCSPIRLIPMQKLFGVCNKIE
>BmE26USP-11013 Extracted CDS [Rhipicephalus microplus]
VEKKREIRAVYSNCCLACGVQNLTLSLCASKYTGRYRLHLRSLA
>BmE26USP-11016 Extracted CDS [Rhipicephalus microplus]
GDLFALSCFERAIYVHVLVQVQCALYIILDSESSSPSAMCYFTDACDRV
>BmE26USP-11023 Extracted CDS [Rhipicephalus microplus]
QERGMRATRNPATSSLSFSASISLPGAIQCTYTVTFHHILIWVRHLPKCT
>BmE26USP-11026 Extracted CDS [Rhipicephalus microplus]
IRAWMGDFSEIPSVAKKIARMGQCFSTTEESVIVPLHGETMEDAPDIEGGVHPLSRKPYVFSDGIGMISESLMKKVCAKL
DMAQVPSAIQ
>BmE26USP-11028 Extracted CDS [Rhipicephalus microplus]
PPCPSSYNHPPPLSHPAPMTRKRGETRGYSVLFDAATLAAVSN
>BmE26USP-11033 Extracted CDS [Rhipicephalus microplus]
IGKGAKCISEPASTQPAPVSRETSLSDQGNVDMKGAMKEIDTPGVVCTNGNLTSAIGQFDIAA
>BmE26USP-11034 Extracted CDS [Rhipicephalus microplus]
RQDILVYIQKRLLHRHALKICHMQIAGNTHSHLAPARVSLRTC
>BmE26USP-11037 Extracted CDS [Rhipicephalus microplus]
NLKDLLTMRSLFKEGYSKKVGGQWVWMGKCSLHIRSLHVHFNRNPSSTSLRRLQR
>BmE26USP-1104 Extracted CDS [Rhipicephalus microplus]
PGIRYQRLFWMSPLNEQKEKRKKKLPIFRYKSLASNVKACANIPNSSSLQLEISRY
>BmE26USP-11040 Extracted CDS [Rhipicephalus microplus]
LLSAFHLGAGYGVWCIPTMENLSCLMARYTLTTNARIRATISIAV
>BmE26USP-11043 Extracted CDS [Rhipicephalus microplus]
YPRFLKPFLSALSTCIPTPVDTPALTTAAAMALSKITMKYCSVSSVPAKE
>BmE26USP-11044 Extracted CDS [Rhipicephalus microplus]
MVKYVIVQNVYALKEVSTFSVLFLLFSNMDEVFFLLENCLLFNYRKNNI
>BmE26USP-11045 Extracted CDS [Rhipicephalus microplus]
FRQLLGFRFFFYRYRKLFASPEPSKREKEEKRCPPPLNFLSYVYIVNVLTAMPAFRGNDNQRSRSCQGSSDKTSVIAIKS
YSTVKG
>BmE26USP-11053 Extracted CDS [Rhipicephalus microplus]
SSRDRSRTGSCSTAVATAATQSGRSQTAAAPAAMTPRAPPPLPRRPLAPVQHVDRPARVGAATRT
>BmE26USP-11058 Extracted CDS [Rhipicephalus microplus]
EAVAIRAVLFNKLITICSVYIPPHQQLHRRDLESLIDELPEPFLVLGDFNAHNVLWGDAHCDARGRLIEQLLFSSSLCLL
N
>BmE26USP-11060 Extracted CDS [Rhipicephalus microplus]
NHCRLHIDQLGLVNEMGQHVFSASLLHIELLALQSNFCAIAVLIGNTWPVVY
>BmE26USP-11061 Extracted CDS [Rhipicephalus microplus]
APKCNEVAKSYKFFTRDQTATESVRDYVVELRKLTDKCNLVTSLD
>BmE26USP-11062 Extracted CDS [Rhipicephalus microplus]
HRGCALVLDSYTDSSEDSIAPMLSEKLTASGLRLCGKTSRREEKAK
>BmE26USP-11068 Extracted CDS [Rhipicephalus microplus]
KFFKQEIGQQCHQTQRLQCVHCSHGLMSCCRVNSLLVQRRQKQNTAMTST
>BmE26USP-1107 Extracted CDS [Rhipicephalus microplus]
LSFAIRNSCSHCMTFLLLRYCCFVEALCHTRDESVCPKCLRTHLSFHGDHSLQNF
>BmE26USP-11071 Extracted CDS [Rhipicephalus microplus]
FYVCTTPSYLLLKSCAICNIFLFFVSCNHITFNVRMPGHSSCLPPLFVTLVPVL
>BmE26USP-11075 Extracted CDS [Rhipicephalus microplus]
LFGLHETGEHARIKGDVDSKNFLKHFSLNLNQTALPKLVF
>BmE26USP-11078 Extracted CDS [Rhipicephalus microplus]
ACMITLKVSCVLEGKCSGSGHALTKGRIFCSSPSLHSLQCTR
>BmE26USP-11079 Extracted CDS [Rhipicephalus microplus]
VSQKNSKRQLKKIKPCNCFSNFSVVPTVSRYTVEVGNFNTFGTVKESSAFG
>BmE26USP-1108 Extracted CDS [Rhipicephalus microplus]
QNCVSAFLQQKFLHCYVLKSHILKEWVRKVTAHSEKICSS
>BmE26USP-11080 Extracted CDS [Rhipicephalus microplus]
GIRLNARRFSCQVQGVVYDPLSRLLFKQLTMLVLKVSFPG
>BmE26USP-20818 Extracted CDS [Rhipicephalus microplus]
KINGRKYETNAYVSAPEHMAKGIICNIPLKYTHGQLMHALVNARNPSLAYAKRLGSTTT
>BmE26USP-11084 Extracted CDS [Rhipicephalus microplus]
HIYDHKSVLVLSTSLFFAFVSCELLILNCCFEFFFKATYPRTSNEA
>BmE26USP-11086 Extracted CDS [Rhipicephalus microplus]
RFDYLCNKLGCEKISTLGDCYYCVSGCPEPRPDHARCCVEMGLAMIRAIAEFDED
>BmE26USP-11087 Extracted CDS [Rhipicephalus microplus]
FKDGSKCSRERRLRFPPLLPLPSVNLEPPFSSGVDNSRVTMVSCSASDPRSAG
>BmE26USP-11088 Extracted CDS [Rhipicephalus microplus]
SEEVHSQTLEIDPPMAPQLKLISSTSSSVHLSWTIEREQPVNGFVLFHKVEPPAPADAQSAEDASEWSEVQTGSERSAYA
YRGLRCGRKYSFYVVAFNAAGRGPRSNVVHA
>BmE26USP-11095 Extracted CDS [Rhipicephalus microplus]
TTAENAQCFIPDAHNSDSMQCSSPTSKRSRYSLLHAPTHPLNTLELTVRLGGHR
>BmE26USP-11096 Extracted CDS [Rhipicephalus microplus]
GFEETSFNRYGSGTGGFQGGFNQHAAGQFQQHGQQQAGFVAAPGYGGR
>BmE26USP-18571 Extracted CDS [Rhipicephalus microplus]
RRTVVIASCTDQQQLVSSLEEQCKQLQAQKLALEEELGTVRLAASGGSSQVEELNSRLQEKE
>BmE26USP-111 Extracted CDS [Rhipicephalus microplus]
KNVCFAPSHARPFYGELIFHDATAHVPSSHNDSWSRSLCFSNASCLGPCLAATGSCNSTNLFLLHQILHKCFR
>BmE26USP-1110 Extracted CDS [Rhipicephalus microplus]
VENVVEPTVSAVTHTRVQTGVGWLMSSGTTGSISVVVCHYEDTRRGKRNKRNKAPSGVGTGEGHLVS
>BmE26USP-11103 Extracted CDS [Rhipicephalus microplus]
KGDLKCNSSSIRNDGESAYVTKWYIFLSLHALNKIMKSNT
>BmE26USP-11105 Extracted CDS [Rhipicephalus microplus]
HNYRHVFSTFRVMHNIPLSLALQNNISRTKFSVILKANLITLFFTLALSILRIQVT
>BmE26USP-11106 Extracted CDS [Rhipicephalus microplus]
LATRQLGLGHNTCVTTCTKLYRVPTLRTSHELFKRRIKTNGPEQV
>BmE26USP-11108 Extracted CDS [Rhipicephalus microplus]
FGKASQKRSHLLSKAAKVVKDSHAKGKKTANFQVTKCRSL
>BmE26USP-11109 Extracted CDS [Rhipicephalus microplus]
LKNKLRANKLSLTPEISGKSESSECFSSVQRIITFCMAATITQLNS
>BmE26USP-1111 Extracted CDS [Rhipicephalus microplus]
FEKYSFNYRSSCSIALVKLSSIHIYVNDYVTLSTYIVTFKNVRILCFIDLLKMAISYTLHKNYCNISETITDSRMCFFLF
LQHEVICL
>BmE26USP-11113 Extracted CDS [Rhipicephalus microplus]
RALARRCRGCAAPTPETEQHPSSETAGTYVASLARHPNYLARTN
>BmE26USP-SigP-11114 SigPeptide sequence [Rhipicephalus microplus]
MSTNARHSAMLWISLALLACGVQPEPSEAASLADRIFDGFLSFGRGFSNATQGFVVRVRGLVTRIGGPSSTSGSNKGAS
>BmE26USP-11115 Extracted CDS [Rhipicephalus microplus]
SQQCLDATHYLQSVVERDLHPCVDMYSHVCNRWTSRRRGVGFLPDSLRSFLQH
>BmE26USP-25237 Extracted CDS [Rhipicephalus microplus]
VANNARPSASTQPQNTINPGPPPQLLSRAEKLFADVVLLETAKLHKRESTYVSLRWRQVFRALQRSTAIRVTRQCRQRRN
KKQNKTLHLA
>BmE26USP-11119 Extracted CDS [Rhipicephalus microplus]
PPNCPSNAASSVKTPAGQGHPKADALRTERTPHLSPLVAGPYNKG
>BmE26USP-1112 Extracted CDS [Rhipicephalus microplus]
HTLTVSAYLKSGGRVSALFSCKCSFANVMHAVITSFATPESYES
>BmE26USP-11121 Extracted CDS [Rhipicephalus microplus]
GTDSAKQPLGSVFARANNTKPPLPSKPPVLHHASSKHDPCPSVEMDDVP
>BmE26USP-11122 Extracted CDS [Rhipicephalus microplus]
SLGYCQGMNFLVGMCLLFMEPEDAFWCLVGITERYFTAHYFDHSLVGAQADQE
>BmE26USP-11127 Extracted CDS [Rhipicephalus microplus]
HLTKLKHKHLLTNFLRLYSASAVRTTSISQLQNVKRKRSSPPSVPLW
>BmE26USP-11128 Extracted CDS [Rhipicephalus microplus]
PMIWQPNQLVGAPLGTDVTLECNLETHPRGMTFWERDDGTMLISNAKYDSLVVETGPYRLLLRLTIRDLKPDDFGTYKCV
SKNPLGETEANIKLQEIPRPTSSTAASSKEFQTKKHWETTSTQQSNGPRHHLGTHASNALLKEGRRGEYSTEEEGTQGYP
PPNFNQDYERSVDKDSARPSSGHNS
>BmE26USP-1113 Extracted CDS [Rhipicephalus microplus]
SFAPATPSCLSDLFAAPPTGKLGSAVSGGGAALTTTSARNPCVTLPTTRNLLNVTLDNVPVRALIDTGVHVSIMSAALRR
RLKKV
>BmE26USP-11130 Extracted CDS [Rhipicephalus microplus]
DTNRCVVAARLNSKDDQSAGRTVDAEMFCLLRALRTLVWRTTAERDPTPTTEKLADH
>BmE26USP-11134 Extracted CDS [Rhipicephalus microplus]
GAIINRKEGRIFCQQKALSVESIAIKQQNCARINYGCFHQSC
>BmE26USP-11135 Extracted CDS [Rhipicephalus microplus]
PPMAPNFFKGYQTIVSSLLNLIILCCHSFSHCHDFTTPLLFFFPQITGVGE
>BmE26USP-11136 Extracted CDS [Rhipicephalus microplus]
IRKEMLAQKLDISYGLAIRKRSGTQHIAFKFTSLKTFSQKNVEQHGDLKKNKYRATSTDLRKA
>BmE26USP-11137 Extracted CDS [Rhipicephalus microplus]
DSQPSLEMFRAFRLEMDERNARCRRLLKLGYAVRRECRHIVNLLNLPVSADEREKVLEKVHRRLSELSDLELRGMAAELK
GQDYYQ
>BmE26USP-11141 Extracted CDS [Rhipicephalus microplus]
LFVGRLLTGIGTGIVALTVSVFISEISPASLRGQLNTGANLILCGGIL
>BmE26USP-11146 Extracted CDS [Rhipicephalus microplus]
RSRMLIRLDTVLRHHRYPPFLFTHFHTFQVSSHHSSSVFSTAIY
>BmE26USP-11147 Extracted CDS [Rhipicephalus microplus]
RSCEISCGCCKSCESTEVQYVLQHVMTSCLGKLAHHFSHFKNLVTD
>BmE26USP-11149 Extracted CDS [Rhipicephalus microplus]
KRAETLVAKVQSDSWQLRSSASFSATCSFRCKAYCALRWGDSCSAIFSITCHHRTHYEDKFWGLIF
>BmE26USP-SigP-1115 SigPeptide sequence [Rhipicephalus microplus]
MTAAPRRVIVRTNTSGRALGAFLVAARCLGTQITRTFLGAFGLWRCADVDCPWSF
>BmE26USP-11154 Extracted CDS [Rhipicephalus microplus]
HFVPDKVKKTRKLTPWISRDILHLKRKLKCLKRGVSSRDIIQTTQLALNQAVASAKRSYFEHELPNFIRSAPQKFWNFLS
NKRKPIEKLRHDNALLVDKTDIAEHFNAYFHGVFSTVHEPMPQIVSNCGINADIV
>BmE26USP-11155 Extracted CDS [Rhipicephalus microplus]
IHASASSSFASLCLAHIRRSPVSNPVSLRTTGTRAKNVGQPVADACLLRLSSHSLDEKAP
>BmE26USP-11156 Extracted CDS [Rhipicephalus microplus]
VYRDYRDTVQRSKCPLTNHVRIISKRITKWALQYHTAHATHNEDGHKAGD
>BmE26USP-11157 Extracted CDS [Rhipicephalus microplus]
SGAVYRLLILFFCAEHQLLFCILFLYFCYNNEAHCQCHTCLK
>BmE26USP-11159 Extracted CDS [Rhipicephalus microplus]
AANNMPPPSAWTFCNNAVCGDVSSASKARTPGMPSAENKWYLATFRDEPAIKIKQA
>BmE26USP-11163 Extracted CDS [Rhipicephalus microplus]
LVHAILEAAAGSQLLARSEDLPINGESEVHDKLAERRNLCVVECSLVDCN
>BmE26USP-11165 Extracted CDS [Rhipicephalus microplus]
NNPPRTVAIQRLREALVPRALRQSAHISQSECSGTAPSRISLISLPNCSFY
>BmE26USP-11167 Extracted CDS [Rhipicephalus microplus]
TCSSVIGKQVNGHLVKGKPRCMTESKSCTPRCPSTSKMITYSLFDNAIDRFQ
>BmE26USP-11168 Extracted CDS [Rhipicephalus microplus]
CAFRFLAGACFDSIIAIMPGTLALRKMPSWIMSVVHKFSDRFVPFDYKHGLSRALCFCSTQATPPPPRFPLLY
>BmE26USP-11174 Extracted CDS [Rhipicephalus microplus]
NQLKINPNKTKAIVFRAKNKVLATHQPLVLESVPIDIVDSYKILGVYFSSNLG
>BmE26USP-11176 Extracted CDS [Rhipicephalus microplus]
FTCTLHLSVLSLMHEHQNIVCGRSCQHAIRSNWSALRRLFLYVC
>BmE26USP-11177 Extracted CDS [Rhipicephalus microplus]
RTVFRVKEEVRTSHFSGGKLTTPSQKRSRNAEERRRSVKFDSFMLGRLRSCVH
>BmE26USP-11178 Extracted CDS [Rhipicephalus microplus]
YHFCHCSHPAISNYCHCYLHHAWAPFSCFLPGRRTFTMLSGLLFHHTIPSERDHRRRNIV
>BmE26USP-11179 Extracted CDS [Rhipicephalus microplus]
KSHLTSLCETLQSVLIVAPAKSLNLIKLQLTIQDTCRAHGKAKVDVLCHLFVKIIGQKNKRGSLRLRPMVKAAINTGIKL
>BmE26USP-1118 Extracted CDS [Rhipicephalus microplus]
KRIKKKFKGQSEVSLPPTPLLHIRINFSLEELLAIVQQGISLEDYLQFFHF
>BmE26USP-11181 Extracted CDS [Rhipicephalus microplus]
SGSRRRRCGTRTSVARATRSSPARRPRRPRGTTRCSKSSGSAWRRWSCSSRPTT
>BmE26USP-11182 Extracted CDS [Rhipicephalus microplus]
MISYISTYIWRPSKKSPHRFLINSIRYARMYSICLHVVCKNFP
>BmE26USP-11183 Extracted CDS [Rhipicephalus microplus]
ISNGLVFFTPSPMFVARRALPLPFAALDLVKGSTTMPIYNHESSSLSLLCHECLGHVETISSSRIISVPDEVPST
>BmE26USP-11184 Extracted CDS [Rhipicephalus microplus]
QYCCVVECHNSLENTKGRYPPVKFYRFPGKWYEAERREAWKAAVRRVNPD
>BmE26USP-11185 Extracted CDS [Rhipicephalus microplus]
SSAVTNVTPDSATQSERREMSLYKLRGWPHCRALIIAVSQVGNKFVCH
>BmE26USP-11189 Extracted CDS [Rhipicephalus microplus]
SARHRSWCRFQAARAPVERRLNEMNLEVACTVVPPSLFSFTTSLTNPAFATSP
>BmE26USP-11199 Extracted CDS [Rhipicephalus microplus]
ASQDRSKLRYDSKHRHVTYEPGDLVMVWKPIRKRGLSTKLLAHYTGPFVVLERLSAVDYKIARLTASGRRSTKTEVTHVA
RLKAFRLRD
>BmE26USP-1120 Extracted CDS [Rhipicephalus microplus]
GHSGRCINDRLREHRNLMRGSVGSHLAAHSSICGCRALFDKCKILRRYRDKRTREIYEAFCIIKKGDMCVSAPSITLLTR
ELTYLTSE
>BmE26USP-11201 Extracted CDS [Rhipicephalus microplus]
VIDVYCVKVCDVFASCDENQNSSECVQYETRDKWLDIHATADTSYCILI
>BmE26USP-11204 Extracted CDS [Rhipicephalus microplus]
NQKHCLRNEIHYQGLVRKLLSMVYKLKRQKIGKKLEKLTRK
>BmE26USP-11205 Extracted CDS [Rhipicephalus microplus]
DERDGWSSNQYNTRYMDGQAFELLHEMTHILYLERTGRSMNSSPEEI
>BmE26USP-11206 Extracted CDS [Rhipicephalus microplus]
NIVFSAIEYLEKHFFTFLLFLDVISSFTIGSIHPSLKLLRHSL
>BmE26USP-11207 Extracted CDS [Rhipicephalus microplus]
YRVSDIPGHLCNYVTLAFVTMNSETFEIESSMSAYLNNTGLYEEFTSIKKKYSQ
>BmE26USP-11209 Extracted CDS [Rhipicephalus microplus]
LISAKRSPLGSRWSAMPCLSSSMNSSRRRNFTAHMPRQSFQYIWISSSRDLSRVIVNLWSHAC
>BmE26USP-11211 Extracted CDS [Rhipicephalus microplus]
YEQLLCDALCDNVSVETLKLQDTYKQKHGPHRNFCAVIPTLQNL
>BmE26USP-11213 Extracted CDS [Rhipicephalus microplus]
VPNNVKKNNAPHAQFSFRCGYTKQHTKSTCVDPRVMFIRLSTDCCMLNL
>BmE26USP-11215 Extracted CDS [Rhipicephalus microplus]
LSWAASLTAKRLASLRDSCLLCLSTGREIKMGGSVYNKYGI
>BmE26USP-11219 Extracted CDS [Rhipicephalus microplus]
QSLVPQTLADERSVASSWTCWRMSTIASANPTQATVMHMTHGSRPGCRRCSSE
>BmE26USP-1122 Extracted CDS [Rhipicephalus microplus]
MTDVTSRNFERLAPEIEAAIENAAFVAIDTEFTGLVYDPDATPSLFDSIEDRYAKLRQSVASFYVCQLGLCTFTYVPEEN
LYKAQAYNVYLCPRSFGKVDPQFCVQASSIEFLCQSGFDFNKCFYEGVPYADWACQRAAELYVMNERYFEMPGLSKVYDS
VRHWLNNNDRSKSSDGGENSLTLTLPEDLSAVVVMADLKTRFPGVLVELSRGGLKLTLPENLEPQRIAAQGRPPTESELR
SAMVGFRRCFEVLAASGKPVVGHNMLLDLLLLYHQFCEPLPKSYAKLKAGLSSVFPAVYDTKHMSLQLRQQGISGLKELV
SGADLFSLFKALSDVNVPYAPRVVGAPENLRAHEAGCDAYAAGFVFLKLAHIVAQKPLEVSCALSWRSLQHTVRLYANQV
NLIRAQYHHLSLGPTDKVAETRPPWLCIRLPEQAQAQVRAVLSRCGTVDIRCLSRNCLLVAVGNYGCARDIVEAFQEDPS
VKVVKYKSYQHNSVVRAWLWTAAVASLGLMATCALQLAAVRVPIL
>BmE26USP-11220 Extracted CDS [Rhipicephalus microplus]
RSVRVNLADDSTLKLFFLEFNMRRLVSNRPHRLMSASAYFPL
>BmE26USP-11221 Extracted CDS [Rhipicephalus microplus]
CVTLCSTSIVCRSSTCSADALSCICDHFTVVTLPRFSSVSEASTVLRRQL
>BmE26USP-11227 Extracted CDS [Rhipicephalus microplus]
FTLKCLGASILIQDSDDITVIEKNEASCSHTRRIQYNYRARNMK
>BmE26USP-11230 Extracted CDS [Rhipicephalus microplus]
YADWHRVASSISIRYFGSALKPTVSTPCQRAISSTVCCLCSFCEDYTSSI
>BmE26USP-11234 Extracted CDS [Rhipicephalus microplus]
NIALVRLPKALIAISQVRHAIHADGVTISSHSRKLALVEEALQQGRLHRRTNRV
>BmE26USP-1124 Extracted CDS [Rhipicephalus microplus]
AQVNPGLTLSFQGWITWKRKPTPFKSRQNMWAQSDPRKGEVAESQLGKLRSRNVRCCARKLSGAFVAWLPLTDRVTGSNR
YMVDVSLLGGWHI
>BmE26USP-11242 Extracted CDS [Rhipicephalus microplus]
TSERSLMCEEEVSPNALVSSVTFASHDTLPERAADHLEGCWKNLSDAV
>BmE26USP-11245 Extracted CDS [Rhipicephalus microplus]
SGSGLKVYVSCHIDFTFTTLSRKYAFVRRNSWYAHCGDSNRR
>BmE26USP-11249 Extracted CDS [Rhipicephalus microplus]
ETESLPLQLSESDAKSEYLCVSSTARNCLVIRPRLRMSKHISKLICRDMRFIH
>BmE26USP-1125 Extracted CDS [Rhipicephalus microplus]
NPLQKLIFDHLLTLALTHLRHEFLVNHCMKNWQRIPCKCLSDTTLL
>BmE26USP-11250 Extracted CDS [Rhipicephalus microplus]
KGTKLFLTKDFSFSLSQIGKKLWHLKQKKENNAKVKLIFDKLSTDGVKFGWDES
>BmE26USP-11251 Extracted CDS [Rhipicephalus microplus]
SQEVFSFIGALEDSFTLWFSWNELPRDSMSEMMDSLHNLPLVGCTTHNKALTSSIVKFFMLTHLHFHTKSLNKERALKR
>BmE26USP-11255 Extracted CDS [Rhipicephalus microplus]
IREEVRQSLGVAETPQPEPEAMSCATAVHRNAPPRPPQDTAPPHF
>BmE26USP-1126 Extracted CDS [Rhipicephalus microplus]
HTYTTHTHLLSGGDPPLCDRCGEGLTVLHILIQCKHLDALRKQHFPLPYRQHIPLHPAMFVGREPLFSHKSLLAFLKELH
SFHIIYPGIP
>BmE26USP-11262 Extracted CDS [Rhipicephalus microplus]
FGENYSQPIAVFASKGPTKGTLLAQLLIQCIVKLEQAGVFVDGVVCDGASTNR
>BmE26USP-11263 Extracted CDS [Rhipicephalus microplus]
SRSGLATSASVFTRGGEGPTRPRSFSQRRTGGEKDRSVSSEDTSRTPQLSRLLLGS
>BmE26USP-11266 Extracted CDS [Rhipicephalus microplus]
KTCRECQRRKRPPLKTAGLLQPIEPPATPFEQVGMDLHGPFPMSSSGKRWIVVAGDYLTLYAETGC
>BmE26USP-11270 Extracted CDS [Rhipicephalus microplus]
SFWMGLIPVHLFSALCILSTGLTKQHEFTVKSVKAACDWCMCE
>BmE26USP-11272 Extracted CDS [Rhipicephalus microplus]
TGVFLHFASIEMWLLWPEVEDASLNVTLLAKLPQQRKMDGSQGCCCF
>BmE26USP-11273 Extracted CDS [Rhipicephalus microplus]
VNPKHNHAAPLLTENGVTLSIIDSANKFRKCFSDVFTREHALHDAHISHQPLIQYPFLPIVISQNGISRAIDRLPNKTSP
GPD
>BmE26USP-11274 Extracted CDS [Rhipicephalus microplus]
CNTLNHLALIYRISCAQSPPPVPKMLSLRTQHLALQCLRLRSEDRPPA
>BmE26USP-11277 Extracted CDS [Rhipicephalus microplus]
HAIADCDNLLCSCCIGLCFFLKVKISAGTFIRVLPGCDLIHIVMDN
>BmE26USP-11279 Extracted CDS [Rhipicephalus microplus]
VDDDDDELEALRTAALLSMKVREKRNLSAVNSEAHERSGSYSG
>BmE26USP-1128 Extracted CDS [Rhipicephalus microplus]
MQGQGFPDTHTTTTTTTTRSVSWLVFDPSYLRTLPGILKGAQIIINLIGFICSQLDYYFPSTSNWYGFVSMTAFWVTLVL
LFFYIFRLIEKIKIIPWMLAEFVYCGVWAALYFTAAIAAAVKGRYQECLAAAAFFGFVAMFLYGADAFFKYKGWKSGEPA
QGERSVPSAGLGASNTVSPTSPNYPAY
>BmE26USP-11286 Extracted CDS [Rhipicephalus microplus]
HLQLAQSDSRPSTFTKPEVRFHIAHVLEVQGKYKQAKEAYEQLLSLKDISRTVRAETLRQLGWMHHTLEVL
>BmE26USP-11288 Extracted CDS [Rhipicephalus microplus]
ASVVEDCARRCGLECSPTKFEYVHLRSEPKDTTEILISLRTGLIAECEEIRALG
>BmE26USP-11293 Extracted CDS [Rhipicephalus microplus]
WLSDQDLYSDAADHRNWPRNKCPRSVLSRCEAPDGVGVKSVSPV
>BmE26USP-11295 Extracted CDS [Rhipicephalus microplus]
ASSSPAASIASSGKASPAASEGGHSKSDTSSGSATAITTTTSSSSSSST
>BmE26USP-113 Extracted CDS [Rhipicephalus microplus]
EMMDRLEKGSGQQVVTLHEAKTLLKEDDDLIIAVYDYWLNKRLRTQCPLVPQVKSEKRDGSNNSNPYVAFRRRTEKMQTR
KNRKNDEASYEKMLKLRRDLSRAVTLLEMVKRREKTKREHLHLTIEVFEKRYQVGDFTGQIMAEVMAMKNSRPSYVSVNN
SQLSRQESRLSKHRSEDGIPRRKREYTKRRNKETPSLCTSQVSYARSELEMGLSDMPSSDDEALSPVTSPSDNEDENDPD
GPYAFKRKKYCNYHAPLLERLGNYPWCSPEEGGAGERKYRYCLTTLTVPKPHCIGFARRRIGRGGRVLLDRAWTPLDDYW
PDLDVALNQSMPNGLPPSNDFLSEVKNEWLHFRPQRNGSGLLPETSRPESLSGGPVGAAAAAEAGVGAGGGSHHHPGVST
PVTPSNVPSSSSAPTTDYESFQSHQEELFEMQRKQLERLKGVTTASGASNSAEGGSRHLGISSGAPLVASALGSAAPGRS
SHSTLDPASVEFAVSALLSTTEVSGILNSLVSSPSVTTAASLGDGSGSTVTAAAHVRLAVAAANGPSADAVRTASEGDLL
RTTPKQQPGGQVTPDAGAEADSHVMAALPPVELGNKLPASLTDLRYSILEQNGNEGNKARHELSSSNLVRVKLEPDGALP
MDVT
>BmE26USP-1130 Extracted CDS [Rhipicephalus microplus]
MQLSSRAKHLLHCCLCVGLILVFEVFTGGIHLWKFSYDDLDPVEQYGWPLTIVLYLMRLLTVLALPQCICNCLGLLLYNA
FPEKVRLKGSPLLAPFICIRVVTRGDYPDLVRTNVARNIETCAEVGLENFIVEIVTDKPLGLAKHPRIREVVVPSSYRPK
SGALFKARALQYCLEDDVSILGDDDWIVHLDEETLMTEDSVRGILNFALDGKHAFGQGLITYANERVVNWVTTLADSFRV
ADDMGKLRFQFWAFHRPLFSWKGSYVVTRAGAERKVSFDHGPDGSIAEDCFFSMVAYREGYTFDFIPGEMWEKSPFSFWD
FLQQRKRWLQGIFLVVHSSAIPLRHKLFLALALYSWATIPLSTSNLVLAAFWPIPCPVVLNFLCAFVGAMNLYMYIFGVI
KSFSLYRMGPVRFFLCLLGALSTIPFNVAIENVAVLWGCFGKKHRFYVVSKQLERPINV
>BmE26USP-11301 Extracted CDS [Rhipicephalus microplus]
GLCCWCSQISCRTEAALSFLNFACTGAAHTCQDSFFFSSAS
>BmE26USP-11306 Extracted CDS [Rhipicephalus microplus]
GGFEGLHCQLIPLETCAMLVVKKKKYQEKRQVLHWGHSPCVAQTQWRNNC
>BmE26USP-11308 Extracted CDS [Rhipicephalus microplus]
WCPPPLVVPKNLRMHLLYAMHDDASAGHLKFAKTYRRLLA
>BmE26USP-11311 Extracted CDS [Rhipicephalus microplus]
HMASAFKCLLALLHDICSDCCCSHRGTDFQYHDTENFKQPHS
>BmE26USP-11312 Extracted CDS [Rhipicephalus microplus]
RPLQCSLCGCFGYATPTCSGDERCLHSGIKHAPGSCAAHPRCMNCHQKHP
>BmE26USP-11314 Extracted CDS [Rhipicephalus microplus]
MNLQAHWHRITYMVSANRCSSMKISILQTAHIYPVYSHNPH
>BmE26USP-11315 Extracted CDS [Rhipicephalus microplus]
LAVFTGRLIRAVCSMIQVADVISKRAIKHYIQAIAKNKGNIWT
>BmE26USP-15249 Extracted CDS [Rhipicephalus microplus]
REAFEADSFSDFVRLDNGVIDNKELTDEVVRVMIEACSEMSSDNSEQEDKSPAVKLTSPQVIDR
>BmE26USP-16939 Extracted CDS [Rhipicephalus microplus]
LCEPSHKLSSLASEHYTEAQREITICAQSKRNKQGVLKRQHLPG
>BmE26USP-1132 Extracted CDS [Rhipicephalus microplus]
DGIRQDEGFKNVSLGNVINADDKSSKANFMTAEDNEMFNKLKNAGFEVQVGLHELLGHGSGKLLSQHKDGSFNFDHEKVR
LPHIGLGPDPEAKVTSWYKDGETYDSVFGAMGSSYEEC
>BmE26USP-11320 Extracted CDS [Rhipicephalus microplus]
GMRTCQCHSLYCSKDFKILSKPRLCGCSGKFPENHPQHLRAYKIFTTKDSGSKT
>BmE26USP-11321 Extracted CDS [Rhipicephalus microplus]
LALVPLSHRNKSNGSDIILSFRQAPWVRAGTEEPVPLLVEQSNTT
>BmE26USP-11325 Extracted CDS [Rhipicephalus microplus]
HLSNSLSLQRIHGSTNFFNNSLPLAIAEWNGLPDCVVIVCNPIKLQNILTNLFSADASWIDIFVYSCFLCLVHCS
>BmE26USP-11327 Extracted CDS [Rhipicephalus microplus]
LKILDILKSDPWLIETSNEDINSVTRLNHVITHFYQKINKLKGKFSKYVNNTHSTSN
>BmE26USP-11337 Extracted CDS [Rhipicephalus microplus]
RKKIKKKRKKKRAIVVYSRRTNEWKRCAHFERTLWNQIKSHGEWGQSAVFSRAWKRSRS
>BmE26USP-11338 Extracted CDS [Rhipicephalus microplus]
EGACRNPCYQRGSCGINALCRPQNHRATCTCPRDKEGDPRVHCTVPPPTTSVVRVECSTDEP
>BmE26USP-11339 Extracted CDS [Rhipicephalus microplus]
FTQIWFVFCNSLFFIMLWVLSMLYVEQQHCITLANAANSAITVDS
>BmE26USP-11340 Extracted CDS [Rhipicephalus microplus]
YVLTSFLAATDNEDIGMIVRRQDTQNCQFGSCANRMVSSLQAHESRLTYDLY
>BmE26USP-11341 Extracted CDS [Rhipicephalus microplus]
FRYVNVYLVFVDHVDFMRSIIQVPSIRISNGAEVDAVLLKSQ
>BmE26USP-11343 Extracted CDS [Rhipicephalus microplus]
SFLIYVFCNELQVIYSSTCLSFLLSYSSKAKHRRRPSSFGAQFAKGRKSA
>BmE26USP-11347 Extracted CDS [Rhipicephalus microplus]
SFASTAAPLTDLLKKNAQFQWGPLQDNAFQTLKHQLTHSPVLCHFNEDWMTEV
>BmE26USP-1135 Extracted CDS [Rhipicephalus microplus]
ASSGGCRHSCHSRDSGSESDHHHHRHKHRHHRRHRSYELIDSEAQWKEVQKQQQALKQPQSAVVRDLSGRKSGYMHSGME
TESEAQYAQRKKHRRHRSRSKSPDVKRSIPEDVKKHIAYHLIDPVTLTEEEKKDIKYTKVETDSRLFKIRYSPTAGRPNY
RMAKISSSRAAKENKNGPEEEDGPPPPYSTLHSSPAAREAGATSIKIPLELPSTSGPYEPSPEMTRDTYPHPLTTPVSNG
SPLANAGVVVRTSTSNGKLPVFTSRASSTSNLLAPTTTTSLCMTNLANGGISYKSFTESSQTALTESPRLTSLAPHLMLS
TRFGSSEEETASASHELLPPVTSSGPRVTFQTPTVATYSRVGLF
>BmE26USP-11351 Extracted CDS [Rhipicephalus microplus]
RSLVHMSSQSAPPRRARRKSRELAFVQHHPEHTLKGVGISAAN
>BmE26USP-11355 Extracted CDS [Rhipicephalus microplus]
YFHICNAHRNKCEQNEVEGIVTDPLDLNLKLHICLLLVNY
>BmE26USP-11357 Extracted CDS [Rhipicephalus microplus]
LCISKCKRMPKLDLLVSGDILRSPLFSLGSAASHRRPKVDYRSE
>BmE26USP-11361 Extracted CDS [Rhipicephalus microplus]
LPTSGLRAHTCFSCHVYFIIVRDSPRARLSCSSAPQPFETSSFQT
>BmE26USP-11362 Extracted CDS [Rhipicephalus microplus]
PPLTQKSAPVNKLAQTFAARKAELKKKRKVALATETSDEPFYLSASPSIRPNNGRSQDATPAGINVVLAYGKQR
>BmE26USP-11365 Extracted CDS [Rhipicephalus microplus]
PSHCKGGFIAVQGVLYSEYINSRDSHTVRQPHVKVELYFCPHTDSQ
>BmE26USP-11367 Extracted CDS [Rhipicephalus microplus]
MPAKLEQYFDVVCEAFSLEYDFVELLKPRAYTEADCCPTFFAF
>BmE26USP-11368 Extracted CDS [Rhipicephalus microplus]
PTFSANSSSSFRQRGSFKSMAGTVSFIDSFCCSRCEDFFKAWK
>BmE26USP-1137 Extracted CDS [Rhipicephalus microplus]
LFLYCKPVPLTRPIKGLEMNKLIVLTLFFALYSPGVVVLTKCFS
>BmE26USP-11370 Extracted CDS [Rhipicephalus microplus]
VERVLHSRVSIWMADNLVIKPNQIGFRSDFSIWCAHADLESRIQLARKRRQYAALVTLDIAKAEHFSVE
>BmE26USP-11373 Extracted CDS [Rhipicephalus microplus]
SSLNWGQWLFIFLCTRIIRKTTNKCRPIKCKNNLFVCYLASNLPPFILSAA
>BmE26USP-11374 Extracted CDS [Rhipicephalus microplus]
APSLSPRPPKSSGPHPGQHTTSTLFHRLPKKVPPSQPRGHQYHDRSRR
>BmE26USP-11378 Extracted CDS [Rhipicephalus microplus]
NINIAFTNIRSIIPKRDELCSFINDISADMVILTETWLHDDITDTEVFP
>BmE26USP-11379 Extracted CDS [Rhipicephalus microplus]
YGCCAFSLPFWSALCQLLQSNSHTTQGRIQSLILGRGAVA
>BmE26USP-11382 Extracted CDS [Rhipicephalus microplus]
KYAKKKRSFVYKFFKSVMGAIFVDSGYDVQKVEPVLLKMIRKDIDLLL
>BmE26USP-11385 Extracted CDS [Rhipicephalus microplus]
ALLGLPHNTGTEKLEDLGNHNTFEEHATSVILAQPERLNSTKQGRALLQ
>BmE26USP-1139 Extracted CDS [Rhipicephalus microplus]
DKTRINNSGKLNSNFHECTSELLLHYEPPLNIGLQLQLCQLVKNKHYMPMKQSLANKHIDNNGIINHH
>BmE26USP-11391 Extracted CDS [Rhipicephalus microplus]
ASSHLPVPTRYSLVSRSQQESACHRHLLTVLNIKYSSHIQALICNSCSPAVFCT
>BmE26USP-11393 Extracted CDS [Rhipicephalus microplus]
IATLNSRGLCSRRRQCQISRILLENDIDLLAVQETKMESEEQTEQMVQVFRSRYNVCVCHAVG
>BmE26USP-11394 Extracted CDS [Rhipicephalus microplus]
LYALGVRRHCTAGDAKECRSFIEKKKIKRRRLFHYGHFPCVTQILRRITIMT
>BmE26USP-11396 Extracted CDS [Rhipicephalus microplus]
PSSPQKSVYPLLINIVHAYKQSNCLHKKKLGELMELRHFSF
>BmE26USP-11397 Extracted CDS [Rhipicephalus microplus]
DSTDSDSSASPRMGSGFPVSPDQSSERLNKPDSSGDLARPDHASDVS
>BmE26USP-11399 Extracted CDS [Rhipicephalus microplus]
EPIASQSTIVFLPCALGFPKSICLHPFPLVIAFSAATYPSAFGFENV
>BmE26USP-1140 Extracted CDS [Rhipicephalus microplus]
LKQSATDPASGKIDISILTTGVSASSRQRRAQMASALRKMLETKTKSQSLAYNKVFAEFK
>BmE26USP-11400 Extracted CDS [Rhipicephalus microplus]
MTVRPNMYMKIDSRQPHKTVLTLSKPLEKTAVALLEILYNRLHSFCR
>BmE26USP-11402 Extracted CDS [Rhipicephalus microplus]
NRLIGSGCSRSVVCSQDNEKLCNGYILKEQILSCTMPSVRGARQTVWCHHLIVTKDRNSV
>BmE26USP-11405 Extracted CDS [Rhipicephalus microplus]
SLLPRVPCDEESLARLPGSKDMDDDDIEEEASSTVGSTMGSSRVVSV
>BmE26USP-11409 Extracted CDS [Rhipicephalus microplus]
YTSLIHPLLEYTDVVWDPYPKTEINRIVCIQRKVLHFVYNKYSKTCL
>BmE26USP-1141 Extracted CDS [Rhipicephalus microplus]
GKIRTCAAYGKRHIMRKRCGHPQLTESAISCGELRTSAAYGKCHIMLNYPISSLRKSA
>BmE26USP-11410 Extracted CDS [Rhipicephalus microplus]
LVDVTDEDSPQLEAPCERPRSLPTTLHVAVVDSSQEATPPSSPCPMDGSW
>BmE26USP-11415 Extracted CDS [Rhipicephalus microplus]
IDHVLSNLESPPCVGVVDTDITDHFPIFLTFQNITHTRNISYTTSVFSSDSFVE
>BmE26USP-11417 Extracted CDS [Rhipicephalus microplus]
IRFFQGNTSFSINEQLNTELPVFINLVTRNAYMVLYFKRVC
>BmE26USP-11418 Extracted CDS [Rhipicephalus microplus]
CRGVPLWTRIHLLVPASCLPYGNASCKKAYNDVASLLSSLFASTFWRCC
>BmE26USP-11419 Extracted CDS [Rhipicephalus microplus]
DSQVDKSCSYKSTSSFYFYAPHHSPCMVVKSSDESHRQERICEHTHKKLSNKV
>BmE26USP-1142 Extracted CDS [Rhipicephalus microplus]
SGQILSAVPHAVQSLLLLLESMVFHYSGMSRLGFSTLTTVHVKQFAKCNYLLPHNSKFC
>BmE26USP-11420 Extracted CDS [Rhipicephalus microplus]
IIRTHLDMLPLLGTAIFRLSIKQAFTLAEQNYFLSSWTIPNKSMFPRSR
>BmE26USP-11424 Extracted CDS [Rhipicephalus microplus]
SYCYRKFYLQCCITYFFLCLKAASCHMLKLNLHPIVNYVVYYGAKLTEGMMN
>BmE26USP-1143 Extracted CDS [Rhipicephalus microplus]
ASKRSKCPLPDSAERVSQTCYIKGNIQLCELNENITKHFLRMLPSRFYMKIF
>BmE26USP-11430 Extracted CDS [Rhipicephalus microplus]
MRTTRCDPPATHDAVNVLQGYRAKFSLQRLVAEISTTQPSFQTEIS
>BmE26USP-11432 Extracted CDS [Rhipicephalus microplus]
LKLSQMVVSDCKLESEISKCHYRVLWNLCINLSETRNARSR
>BmE26USP-11434 Extracted CDS [Rhipicephalus microplus]
IVPNEIKDIRLNPRKNILAIDVEHPAALHTLRTVTELGGIYLRTYIAXXDMTTGVIYDVDVSIPNAG
>BmE26USP-11436 Extracted CDS [Rhipicephalus microplus]
KTSLSQCRKNTENTFLRYYTSCVRIFAQYLSMKLQPLISLLIMITAEKYMRFLTPTLVIFEVIREPLNSLGT
>BmE26USP-11437 Extracted CDS [Rhipicephalus microplus]
AKEAERRSTEAAERVKAKGEARRLATNVERSARKASRKRSRTVYQAAPS
>BmE26USP-11438 Extracted CDS [Rhipicephalus microplus]
LSDDVDELRCSQVVGTLCFSDAVDDDTGECFVSSSSRAIRSWSKTSQPNTLMASAGDPPSRVGPQEVVFEIVSAKTVN
>BmE26USP-11439 Extracted CDS [Rhipicephalus microplus]
PLRVHEKGSKRPHHWRSKNACHILLSCTADGHKLHPYVVLKRKTMPKRAKLPKNV
>BmE26USP-11440 Extracted CDS [Rhipicephalus microplus]
ENQVSHDWNLVFAGPLDGPVSRLGLFKCSSLLLAFSAFVCSMDLIVWHIIWNV
>BmE26USP-11443 Extracted CDS [Rhipicephalus microplus]
LQPRVERIICLGRSWSERVVPVCVPELETTKKRRQNKRVLSG
>BmE26USP-11444 Extracted CDS [Rhipicephalus microplus]
FFFLWQVAMLIWPVQLAQLLFQPCVSCITFFDKCAWNIHF
>BmE26USP-11445 Extracted CDS [Rhipicephalus microplus]
GVPQGCVLALILFLMHIIDIQFSIQRVVETQIFADDCVLYTVARIPRG
>BmE26USP-11449 Extracted CDS [Rhipicephalus microplus]
IALYGVQLMTMDIRMRRTFRWLFIVADVRIAILGTDFLGHFNLNVSIRESRLKDKVTSLAVVGLKSDLFLCGICTLNSIS
RFQKTLAEFPYITKYLDGAKDMGS
>BmE26USP-11450 Extracted CDS [Rhipicephalus microplus]
FHNGDGLGRTGRKQIFHAICLVAKQVGGWSCQSTITPKLLQYKRYKHAKEHRLDF
>BmE26USP-11451 Extracted CDS [Rhipicephalus microplus]
TKHANAVLLCLLFSQSLSTGEMPYDWKVGMVVPIHKEGDRNCPLNYCPISLRSVP
>BmE26USP-11452 Extracted CDS [Rhipicephalus microplus]
QGTRSHDLHNRREDLRERSQRDCGYHDHYRSVGHGQAYYYVPQG
>BmE26USP-11453 Extracted CDS [Rhipicephalus microplus]
CLVWAFEKLSCYLKGSSFVFETDHSPLVWLNQMSNKNGRLMR
>BmE26USP-11454 Extracted CDS [Rhipicephalus microplus]
GSGEDNTRPSPSAMEACAVMYPRHARPRSRTRGRGLHSSS
>BmE26USP-11455 Extracted CDS [Rhipicephalus microplus]
DGTRGLVVQDYWFGKFLGFLQVSFDKEGKIVNWTGNPILLNSSVEEDKEMLDIIACYK
>BmE26USP-11456 Extracted CDS [Rhipicephalus microplus]
MSCCCVPPCKFSGKNNANGHSFHEIPAAGGVRERWLAAMRRDNWSPKACFTCH
>BmE26USP-11462 Extracted CDS [Rhipicephalus microplus]
PPTLPPPLSMCAVMQLCWIFKTQGEMAANFRSNIWLTCSQELCQ
>BmE26USP-11464 Extracted CDS [Rhipicephalus microplus]
SSTRSRRSWHPSLYRADSLFCSLRSQEMRMLIPSVFLRSRTT
>BmE26USP-11466 Extracted CDS [Rhipicephalus microplus]
VLFSLELFAVIPLLRKTVLSCAKLSLLCYPDYINRDCAVLHRK
>BmE26USP-11468 Extracted CDS [Rhipicephalus microplus]
RNCQALTVVCLAHTTSDAKVLEAANMNSTYSTEVLFTALEVPSCTFTESI
>BmE26USP-11471 Extracted CDS [Rhipicephalus microplus]
QEHVRKLNIFQARRTMVYLLIIESISEYKTTRNKVMREAFI
>BmE26USP-11474 Extracted CDS [Rhipicephalus microplus]
SQGPSKCFFAILQCPPPTVILAVPTYSDLQSARLVFSCMCEQ
>BmE26USP-11475 Extracted CDS [Rhipicephalus microplus]
VSLCSTTFFFVLPCSRAFRSISMVSCIFENAQLCNNSVENVNILTLLFYSVKMFFSFLVLSLPKNAHMKHMKPCWPLVHC
PQHHLNVCVLK
>BmE26USP-11476 Extracted CDS [Rhipicephalus microplus]
IIEGACPALLDSSSKSVPACCDVKQANAFKSEYKSLTNLGVGKKSACFL
>BmE26USP-11478 Extracted CDS [Rhipicephalus microplus]
TEESLHTQSEVWTVLASDGIAFKAMCDICNAPRHALCLQRGS
>BmE26USP-11479 Extracted CDS [Rhipicephalus microplus]
FYALKTQSHIALNVKVAANGAIPGAFRNVCLPTVNFIVSCSRCR
>BmE26USP-11483 Extracted CDS [Rhipicephalus microplus]
HALRIECVLAPSRSLLPFFFECIAGTIKLTLMAQAVVSSRCLAQCN
>BmE26USP-11487 Extracted CDS [Rhipicephalus microplus]
CNTVIRFVVASISRDGHLQCTSDEWNYLIAVSSFISLCAIALP
>BmE26USP-11488 Extracted CDS [Rhipicephalus microplus]
HSITIHFNRVYWNDAGILNARTKFKRQTGLSYAVKDNWDNNQLCAF
>BmE26USP-11490 Extracted CDS [Rhipicephalus microplus]
RLCSPRVHVACHPCTGTGRTGCGTCRASAPGICPGRCADTALHRRCDYLA
>BmE26USP-11494 Extracted CDS [Rhipicephalus microplus]
KVTGSLNSWPQQLNFDSGKMKTAPVYSISGHIRKPFLSGKNQPL
>BmE26USP-11495 Extracted CDS [Rhipicephalus microplus]
VAPGSRSLRPSRRASLFPLYSKSRSLVEFKSYPHLSTFSMCSHGHRKSVNE
>BmE26USP-11498 Extracted CDS [Rhipicephalus microplus]
RQVAIKQNLCRPQHRKEEEEERQTMRRRKVREAKQLKTENERSYTSSEWTIKELENLICHGYATK
>BmE26USP-115 Extracted CDS [Rhipicephalus microplus]
AQERRSHNYRKKFSAKKCTAESTKPLRKSHNYKRKTFSQEMHRGQHQTTTEKPQLQDKTFPPNPAAVWQQPHQSPATNLC
NAKMNLARTTPRRGRLVTMHP
>BmE26USP-11500 Extracted CDS [Rhipicephalus microplus]
RTLNQLHGENWHCYHCHQWTKSSRVVCVSACMHSKPPCSNTS
>BmE26USP-11507 Extracted CDS [Rhipicephalus microplus]
RSSRGHSVVPEALSSCGSASSYRRSASRPEFRQSLPFSHATSNEDDGQPL
>BmE26USP-11509 Extracted CDS [Rhipicephalus microplus]
NGTGRLASQLKQKLHYFTSASIYKRHSFPTLQHVQSLRGCIALAQ
>BmE26USP-11513 Extracted CDS [Rhipicephalus microplus]
PGMDSLSNMDDNHVENDVSDSYPSETVLRRSTQNQRPSNCYQS
>BmE26USP-11517 Extracted CDS [Rhipicephalus microplus]
KTNDLNALYFNCLLQMLADLDKNDRLRTTHHAGSTHLSKVHTPDSSTDEKKK
>BmE26USP-11520 Extracted CDS [Rhipicephalus microplus]
VAATTETPDVDRHLLHLWDAHRGLTRRWRRQKHNRKLRLRIAKLATEAQDYANILTSNNWHNFCDRLNGSLSTPRTWRIL
RALLNPTQTKSHTANA
>BmE26USP-11522 Extracted CDS [Rhipicephalus microplus]
CCIWGQCASLSGRCCSFPDTVTSNLNTVLTGYITHLLKQRFMCT
>BmE26USP-11524 Extracted CDS [Rhipicephalus microplus]
YMKLTSLYLKNCYRGLFLTLSITGLFLNYFIIPRFVMSSEFI
>BmE26USP-11526 Extracted CDS [Rhipicephalus microplus]
FYYCCERGSACHFTALSFYWYEYCDKEQQQILDKKLIFISVQLSYMVE
>BmE26USP-11529 Extracted CDS [Rhipicephalus microplus]
TSRTGSICIPPTTTSVGFPIPMPPWVMKTRTRRSHCHLMKVSNPATPLRTRGTD
>BmE26USP-11532 Extracted CDS [Rhipicephalus microplus]
SSATLRHRESAACPDCPPVSSLSANPCGTSPGLLQQAALGTPCSCWPSPSSCFCYPSS
>BmE26USP-11537 Extracted CDS [Rhipicephalus microplus]
PSDSIASAAAAVVSSEESAPTRLPSCSRVGDAVLRSGCALQRTPSAGT
>BmE26USP-11538 Extracted CDS [Rhipicephalus microplus]
ELKISAVADYPRPITKTDVRAFLGLTGYYNHYIRDYSTLASPLTDALRG
>BmE26USP-1154 Extracted CDS [Rhipicephalus microplus]
QEVTLEITDKYKYLGVWISSGAEYLREYELYVTTKGNRNAAVIKNGALWNYNRYEVVRGIWKEVMV
>BmE26USP-11544 Extracted CDS [Rhipicephalus microplus]
RPVESSACGRMAAPPPLRPPGAAGVSASPVNTCPLPRNAASQTGRDDGAQHSH
>BmE26USP-11547 Extracted CDS [Rhipicephalus microplus]
ERRLRLLSILTAGTYETIGTRHERFLSVCCNKYCHARSFFLFCIYM
>BmE26USP-11551 Extracted CDS [Rhipicephalus microplus]
HFVTFFSLSWCDVFTQGHGDGPHHLVFLRHFQVRWKFCQWPSRCDQR
>BmE26USP-11552 Extracted CDS [Rhipicephalus microplus]
GSEPDGKLGPIDPTKNGTYTFLARLFKEVAQVFPDQYVHLGGDEVSFDCWKSNP
>BmE26USP-11555 Extracted CDS [Rhipicephalus microplus]
IKCSAEPCVFGFACLLMSLLLVCEESAQDTRNTKMGFCTTVCMS
>BmE26USP-SigP-11558 SigPeptide sequence [Rhipicephalus microplus]
MEICITPQMKLLFTFTFLLTAFMMCLAYALTRHHKYSHLMLLLLLKE
>BmE26USP-11559 Extracted CDS [Rhipicephalus microplus]
LFALKKYLLNYFEKCSQVSKQSGQCKLKQNNANLSQKIFSKRDEATFSLKKGRNYANCKYDDEH
>BmE26USP-1156 Extracted CDS [Rhipicephalus microplus]
HETNLINALELVQNNAAHFILSNYNRTASITAIKTNLSLSSLAAWCKISHLSWFHKIFHHPTLHDMLIHNPHHVSCYIDH
FYKVHVPFSSTNTFCQ
>BmE26USP-11562 Extracted CDS [Rhipicephalus microplus]
VLIPPQRARPRALKYRCPICWVAAFNGNVQYDMPSSGDETSVCNVL
>BmE26USP-11564 Extracted CDS [Rhipicephalus microplus]
SPIWIVMELAKHGEMRAYLQNNKHRLDLATLIQYAYQLSTALSYLESKKY
>BmE26USP-11565 Extracted CDS [Rhipicephalus microplus]
VGSCVLSSYIQRNSTLKYYKHRDVKISYECCAQHCLCNLSTDGHF
>BmE26USP-11567 Extracted CDS [Rhipicephalus microplus]
GTSRGVFRRRNSNKEAVAATPFQRGVLRRDRVTVTRASVSKTTTPPFSG
>BmE26USP-11568 Extracted CDS [Rhipicephalus microplus]
VFKKGDNAIVTNYRPISLTVSCCKLMEHIISNYILNFLDERNILSPFQHGFCKG
>BmE26USP-11569 Extracted CDS [Rhipicephalus microplus]
HFKEALSEHDKRTEFQCSSLRTYQTGRESHNNLLHWQLNPVVGFTSWLLSI
>BmE26USP-1157 Extracted CDS [Rhipicephalus microplus]
ILQWLPAPSLCKVAQVCRAWRMFTQMPHLWKRVDFRRLRVHDWNACVAKLKRMQSEELVLDRDSLDPVLSKAKHLEAVQH
VEVEVNSLQLVDLGEAFSHLRSLSAVITRKAPIAKGGAGERSTQRHPASLGGLSELLCATGLERLELSGAHGLALLPLTM
PTHSLAQRCQHLRALSLLTVKSMRPAMVFLVSLLRGLVELHLGDCVSWSEMSFVNIGNLKQLRWLTLERGEDNDGFRTML
LRLEKLQRLDLKQWTLRNSLADTLCKMNELRQLLFWPLTTGTTRMQTVRTNRNILRSCLAVGSKLEKVTWIVNCKLIGAP
FNVQPVALDVNLAFEYGTLCQCPTAIATSYYARVLPPVASDNAKGPQARKSIPKSTEAEPCSSSEASPAHRAHCRSLAEA
NFSTSSKHSQELPPCCALAKTLLEVWKPNMHRSWQMTLRQLCQGLKHCLGPKSAVCICIHVEQ
>BmE26USP-11579 Extracted CDS [Rhipicephalus microplus]
HQCCITCVVMQICSELRGGLYRANTEKHCFALVMKFPMLCRILHFNELH
>BmE26USP-1158 Extracted CDS [Rhipicephalus microplus]
VLPSLIPAAPTSHCACAYPIPLPFPTHPYLSPESPAKAIRCIPSIH
>BmE26USP-11580 Extracted CDS [Rhipicephalus microplus]
SLFNDEIDAKFGFERHREGTERIGWLINIHPTEILNEDKRLISAVDYYFIEE
>BmE26USP-11581 Extracted CDS [Rhipicephalus microplus]
LSIYCPTSEPSKVASHPPLVEKIKRPVYDDFKRPCLVTNVS
>BmE26USP-11583 Extracted CDS [Rhipicephalus microplus]
AGGSFCGNPKYPLAEMPGTAVGAQRWPRLTRRPGLSAGLRARPLPERYHRDTC
>BmE26USP-11587 Extracted CDS [Rhipicephalus microplus]
LLHQASSGLHHLHSLDIVHRDVKPHNVLISRRNAAGEAKAMISDFGLCKKLSHG
>BmE26USP-11589 Extracted CDS [Rhipicephalus microplus]
SSEDEHIPTPDWLKVEGEEDVKLSDKLDAQHIGQLKRIVREHARIFSDVPGKTDWVHCNLELTTSNPVHVK
>BmE26USP-1159 Extracted CDS [Rhipicephalus microplus]
VWSTLVRKTRKTVVDLLILKPVNPRVSFVGKVLIFTATCLLLTLKH
>BmE26USP-11592 Extracted CDS [Rhipicephalus microplus]
YDTFQLYLKILQCIGKFVVTDPCIAKPSAHKGLLKNFFNRATFILIKCFFVPE
>BmE26USP-11596 Extracted CDS [Rhipicephalus microplus]
LEAIVANLADDEGGLEPTNVNVFLATYRSFSTPQQVLDAFQARFRELKNKDGAK
>BmE26USP-4953 Extracted CDS [Rhipicephalus microplus]
IRENSEDLSSKLFSQQLLQLLLSSLVHLLTMLHPQDMNDSWTERAELRRSICKTLAAYLSELRSHVHSNVMEQPVQPKVI
TDDSTSEWDRLTDQEVILKCVRNGNIPEGQYHLLRRGKMFKADLMKSFQEVAEREALQCLSRKDIAKADRVLGNVGYSST
EKLKEMLMLCRDRVITRLLKSELSGTGVLSSDETRLLEKSASIDAIFCDNKSWACSAATRHRATAKHKQPYGSKQVVIAV
KPCQLVDVTHDWDMATNQGVTAPYCRLAPSWLKFWDSDTIDRVLTEGRAVLASQDNVHLGLGNESWRLFLEYGLLEKALA
SPLPCEAVEETGCMMHIRRQLLGALAREGHVDEDTLEDFEELLGLLGEAGLRPSQLAASSHGAITPEDFVHRMVHFCLQH
KLYHLLYLFLKDLCQELPPLCPRCNGSFVSALREHWYWMEDPNDAVKARRAMAALAKCLPKKDGSEDPATFFAMTSTPSD
PEDISLYQLLQKGTPFETGGLFGWQSTNVCQVDSEGSSLPHFSQPSLRDKFGLREELGYTYYLHKGRPCAATFKFLAQEI
LQHGCLFSKRIRGACNRAWRLAERNTDDMKMVASSVAFAELLGTDSRNFRLNLRMARLVFPNSPLGEVLRALRHTKDVAK
KLLHQGVISFQQALQGSSYAALDETCSSGTFLLHRFACEHGLDTPNVMLRVCAASGDWLGFLLWGQLLQLPRAQVLELVP
LFEGDCLREHLTKALSVVSSLRPSEHRRRDLRASLYARIGLQAPAAKSQEQQENAAENDALSVCSNESIDVAVLAGTEQH
YSSELMELVLQCSASNTSGSAVVAWERFFRAAAALQHQTPCLLAGCCPDAPMGSCLALWLQLCLGTYNMKSSEGAMELTL
VDLQETMEEAVRKGRLRTLHLGLQLFLPESILVTLVEFLIFLFLERDKGQSASSLENLRASFAKLSATCTLGSGVGSRVW
LKETLRRLLNASFALCRSHKDVEALLHHCASLYNVSNLIELAPLLASLSPSLYVGFDWSLLWAATPAEHACAVATLVALL
NEAGHFASSLQLARAAQLPLADVAISQLELRFDSLRGATDITFWDDCDKVLKDCEVDATMAYSFLKSKTEMLATDEERYY
VGRIALRWLQASPAWPSPQAEHWEARVWLWCIRSGSRPQLEGAGGGGPLVMPSPPSPGVCETLTDPLEIESLKSLIDELL
SQGQFCKACQLSSLFGSSTPDLDVLLTCVRLAQQMLTTDGVDQQIMSLVGKALSVPLRKTSMVVLSPAWQSTSSYEKSRD
EGILKLLEQLATSSSHSQELCQRVLVMFNLSLHLQCSYEELALETDPISHLGSLLSSNDSERILSRSDFALAKKVIVSFK
IPDEDVAKFLFRQAMTAIRATTAKRDSESKKKTILDSWDLAVGLCNDPCLLGNFLLKARAPSIDAVRHSFKALSLEVELC
VRAHNCFLEACSMEGISRVLHRCHRLTPYLVAGNHFNLLVSLLTGMARYSEMTYVFDLLQQHHRFELLFQKGMEKVPYLR
VALLDYLKHRGCADTDLYSMLTLNFNMHREIAENLESAALKKMNRLTGDGPMTWSVQEQQTLDTVMQDLADAAESYVKAE
CLLRAQACARQAQLVALQLRYFKSRLPLLNLTPASALSTVAQHPNFFEADMIAEAYGLQGWHSAALFQRLLLEQDWEYLR
DLCSVCELTPENVQEIALKYEAEGVRNEKSREALEHIIERLPCLESRLQLSKRLGFSRLASKTLQDHSYLCDRLEQDVR
>BmE26USP-11599 Extracted CDS [Rhipicephalus microplus]
FFSNFPSHNQYTRTKFRNNTLHAFLSFIIMGVYKRKLNCLHFFCIIEMN
>BmE26USP-11601 Extracted CDS [Rhipicephalus microplus]
RCSSRTSHKHPRLDRTFTPSLHYHAASPYFGKPCYRSIIVEGMR
>BmE26USP-11605 Extracted CDS [Rhipicephalus microplus]
CMLVKKDRRKREMSKSEHALGTDASSFMAMPQPSGLKKNSSYHEASSDSEFFHSA
>BmE26USP-11607 Extracted CDS [Rhipicephalus microplus]
TLASSGVDTKHCMTSSRKIWTLFLPTTVHGYASSVPPPVPVPQTAWTMTTSPSSLKCNRSPLCSRAEPATC
>BmE26USP-11608 Extracted CDS [Rhipicephalus microplus]
VYANFSHEISHCLSRFVWSYLFTLFMNNQLRTCILFLLSINYTIQPLFCRVEC
>BmE26USP-11611 Extracted CDS [Rhipicephalus microplus]
HHIITTGPPVFARPRRLSPDKLKVAMAELERVLELARPRASEKQKKRTYLHNR
>BmE26USP-11618 Extracted CDS [Rhipicephalus microplus]
ASGPSGAPAGTGRSRYWTSSRSQDQGPTGSGASSARREVGLS
>BmE26USP-11627 Extracted CDS [Rhipicephalus microplus]
LSLRDGTEQRTDLNSNIRIITPLPAALCDSRNDSCHPRQLGQPTANKARRVLINMTMGGKNSVLEKWNNG
>BmE26USP-11628 Extracted CDS [Rhipicephalus microplus]
VLLIGDFNLPDVDWENRFFCTANNSHLQYLHDIILSHNLDQIVKQPTHTCGMS
>BmE26USP-1163 Extracted CDS [Rhipicephalus microplus]
MEKSEGPEAKSEEPAVVGCSGNDNGASTTTDPAEPSDPKKKPKWTKGKRRKRARDVNAPERPLTGYVRFLNDRREAVRAA
NPTANFPDVTKLLAIEWSKLSPQEKQKYLDEAEKDRERYTKELEQYQQTEAYRMFTKKQHEKKAKGDDASAAATTNGTAA
DAVSEDSKKDELPGYNIPIFTEEFLDYNKGCEAELRQLRKSNTEYEEQNAILGKHIDTMKAAIEKLEVETVQQKNNNLAL
QQHLAALRTKLAASFSSLPLPGTNETATLENIDSYMAVLHSIILDRPQEHEALIASVREIANRSEYQG
>BmE26USP-11630 Extracted CDS [Rhipicephalus microplus]
PWSSPVVLVRKKDGSVRFCVYYRALNKITHKDVYPMPRIDNALDSLQGAEYFSSLDLRSGYWKIPMHEDDKEKTAFST
>BmE26USP-11636 Extracted CDS [Rhipicephalus microplus]
SSPPPLHPTSVIVQAPSSTFAQPPTPDSSSSPPAAAAPLPTHPRKRHYEMATSSSSATPATSTPTSTS
>BmE26USP-11639 Extracted CDS [Rhipicephalus microplus]
NRRTIVSICQAMLKCVTVLCAHVAEFVYYVAHPRLGDVSWTACRCQSSCKELISNKKA
>BmE26USP-1164 Extracted CDS [Rhipicephalus microplus]
GSPEPRPLPRNRPPAGRPPAPLPPSPVLLTVIRRAEEATRAV
>BmE26USP-62738 Extracted CDS [Rhipicephalus microplus]
RIISRLKTYEGPMPAPPVPTLRPIIPAVPYLAPQVQELVSTQLKVLLGHASTVTNQLYKLTKLDHVCREQLLPALYDNVA
AYVHLAVPCDYREECKGPLHLRLQYYEARQATEIMHKVEQNRTEWIGTLTELQRPPPHACCCAQVQLEACLTQLVQRNRQ
VSSATKEALEALGSQLFFDLVGSLHKEMVDYAPTRQFITLCLDMVGEEFVSNRADQCLPVLLAILNDPRTVGHVAPFFSP
TAANEDQYALMYQSVSSCIVPSLYNAIFVLLSKFELPCWLTSCQPNRAVREKLLESIETALCKCSINPPEALLPLIEVFH
VHLHNLLLFHFPEHYSVVLAMLLRGTVSCSIPVATWGVFLQALGYCMPDEVAKEYDEEYAKHQCFLSLAETTDTMNAIVN
SFAELRKSDASTVRNGLYNRVKPFLPVLPRFFTVIAHCYIWENLKAPNENLQEAAKTVLLLYGPWLELSDGKSIYVPWLP
GDAKEAACMVNSLATVLAFFHHCCHDTWNVNVLSLVWHHYFIKYVWTDPPDYVIVTVQNAFGTLPWSHFSPSVDDMRLAC
KLLEGKYSSHLNFLVKVFVEVPWKERLHHVQQLMPECVVEYYSCFAELLSTLAWREDMTTFIASTLGSLSKHEWSILPVE
LVHRIQKIFAYNCDAHKLVKQSSCTSRTMLEFIAVISCMAPSSSNRDPSKQLAFVNTLVELYGTALPAADVQDVTLLLPQ
LLDQCQSVQCSVAILGRALSLLDSSSKGSAQEQALRGGLLSWIDIRLGHPVLLAMLAAACTNLASVCHLVFVSEACLSAF
FEGNAAADGGWAQAAGAFRVPELTLAVFREECACQAAHLTQLCYVLHCLPQCRCLEDERILLDQLADWVSQGRAGGESEP
KLLLLWAKLLALCLRQLDFGSSPQALDNLLANFCSTLGVLGEDRDTGGLLGALGMGRRSSVSLRFRFCCRAMAAFVAARL
VDSTVLAGQTLARLQVLQTTKTYLPLHQEIQEALNLVQDSSLTLRDSLHFIQTLVNFFYCEKAYLRILFFGTM
>BmE26USP-11648 Extracted CDS [Rhipicephalus microplus]
KKLNFSWKVKSIDRKCNRQLHKVVFTVLAPLNITISGDNLIFMHCIVYTLTNINIFSLMTSNCGCSIE
>BmE26USP-11649 Extracted CDS [Rhipicephalus microplus]
GFPVSFSMRINNFFVLWCGDSYETLFLQIVSIFIHSMLFTMRMNVFFF
>BmE26USP-11653 Extracted CDS [Rhipicephalus microplus]
SSKAAMPSFLLLSFHRVVERVLELVERRPSCTLEKGISYVYLTCRVHQNLYSAP
>BmE26USP-11654 Extracted CDS [Rhipicephalus microplus]
LWRRTQRKEEQFTTTEDLQNESARIFKRGMICEKQVVKRLVIR
>BmE26USP-11655 Extracted CDS [Rhipicephalus microplus]
CILYHQVDCREDQELLNTNLHNVHSWCKQWDMKLNETKTVYMHITKKIHKRQFS
>BmE26USP-11657 Extracted CDS [Rhipicephalus microplus]
TCGVVIREHVESEIAKHIPCSHSKGDRWSSRKQSILLMDHPKANTHRPILS
>BmE26USP-11659 Extracted CDS [Rhipicephalus microplus]
NKYKKLSVVATREINTVYKVRERENASCYHNVPLKLAFSLHAIFVSTE
>BmE26USP-1166 Extracted CDS [Rhipicephalus microplus]
MAARKSIIPGGFRDRVLFLLMMCGIPVIVFFNFCFVAPRYHDTFNKFMWMHTASAAFITFNIYANLFKLLQTDTSAHHVA
DDVLLPGWRYCPVCAMNVPPRSHHCSVCKECILKHDHHCMFTGRCIGYYNQRYFVVALFYMTAGLLYSLWYKCPYVLEML
GGLNLVTLLHMVAPHFGLLLGLVDGWLFVCTLLNLVELVVFFLCAYLLAVELICMARNQTTYEKSHGIRTYGRGLGRNLK
EALGASWFLVWLSPWVRSPVPGDFDGHAVCVGKKDL
>BmE26USP-11661 Extracted CDS [Rhipicephalus microplus]
EFEQFMQRNDIAHIRTPPYHPQSDGLAERVVCTIKDGLKKTGGTCLITSLACVLCNYRKFMDVHEFSRVLNVS
>BmE26USP-45647 Extracted CDS [Rhipicephalus microplus]
SAQNLNKLETLQKKVLRIFEKFYGLPSELRTHQLFINHDLIRASDLYTYKLILYIQKNKLH
>BmE26USP-11667 Extracted CDS [Rhipicephalus microplus]
SGRESNKIKILTHCGTDMSDLIRSRPAHETKKLTVPKITAALVT
>BmE26USP-11669 Extracted CDS [Rhipicephalus microplus]
SCFLPFSGKGRNMEIVELQCGSCSKFFHDRCISLSLGKCIPFMTNYTF
>BmE26USP-11677 Extracted CDS [Rhipicephalus microplus]
FTMTNNQFNEGLQLMQLQAVVSEGMALLPKTLFLTKVQLG
>BmE26USP-11678 Extracted CDS [Rhipicephalus microplus]
PSPLYNMTNSLACTALLGQFLSQSITLFLQLLQNLLLSHNAPLP
>BmE26USP-11679 Extracted CDS [Rhipicephalus microplus]
NANINEKNEECLTPLHLAASKSHLDVVDILIKNGAKVNALDSLGQTALHRCSRE
>BmE26USP-1168 Extracted CDS [Rhipicephalus microplus]
AVGLLLPPFPGTAAKKYILGLRRHWWLGCFFRPSQEGQPKSKYLNRGDTTCAVGLLRRLTKQAGPEESLEANGHLLEKTR
LRI
>BmE26USP-11685 Extracted CDS [Rhipicephalus microplus]
TCGASCERCCPLFNQQPWRMGTAGDAAECEECECFGHAQSCIYDAEVARSGTSLN
>BmE26USP-11686 Extracted CDS [Rhipicephalus microplus]
VSSASRPGFGCLPLCIQTSRMFLKRALYFTECIQANVRITCAPVSSLSNRAQRCS
>BmE26USP-11687 Extracted CDS [Rhipicephalus microplus]
CMLCICHQVVSTRTDLILRFILGHRQHTFHYFSYFSGISDVPT
>BmE26USP-SigP-11689 SigPeptide sequence [Rhipicephalus microplus]
MQHYIECFPLLQLLLHMVITQRQCVIAISSFFDYTFHCFTQLIH
>BmE26USP-11691 Extracted CDS [Rhipicephalus microplus]
RKKTRYVKAYCHVRTVGTAMNARAIPIWAILNGTNLTLFLLHCCFKLTVLMSQKFNISTPKISGHSKTRQL
>BmE26USP-11693 Extracted CDS [Rhipicephalus microplus]
CPSTGMFRGLKRRVSKDGSSLSKKLCTAGPNAVSIKEDAPFDAVVEENLWEHE
>BmE26USP-11697 Extracted CDS [Rhipicephalus microplus]
PSNLSASPSSPRRWGSRQQRGSALGNLQPYCQALAWVLDAVASHQLLPN
>BmE26USP-11699 Extracted CDS [Rhipicephalus microplus]
AGYTSRSRASRRNTSGTSRTHSWRPCLRPWAIGTRRTSRTSTRSPSDSSS
>BmE26USP-64876 Extracted CDS [Rhipicephalus microplus]
MEHEQVQFNALLQNLLSTDNETRSSAETAYDAVPASNRVLFLLGAMGPSAGPEEMRVLAAVLLRRLLSTEFDSSFPKLPA
ANQQQIKEQLLQSIETEASNTMRKRLCECAAELARKLIDDDANNHWPEFLRFLFQCASSTNPLLRESALQIFTSVPGIFG
NQQSRYMEMIRQMLVQSLADASNANVRFAAVKAIIAFILVHEKELAIQRLFVDSLPAMLQVVSESIEGLEDDSVLKCFVD
LAEVCPRFFRPHLDTLMQVFLRVTGEPSAPDTWRHLCLETLVTLAESAPAMVRKLAGRHVAQLVPQLLHMMVQLEDEPDW
ATQDEVLDEDHDSDPVVGESSLDRLACSLGGKTVLPLVMQCVTQMLNSEDWRQRHAALMAVSAAGEGCHKQMEGMLPQLV
DGILKYLQDPHPRVRYAACNALGQMATDFSPGFEKRFHDRVIPGLALLLEDHSNPRVQAHAGAALVNFFEDCPKVVLLPY
LDAVVQKIEAVLNSKMRELVEKGTKLMLEQIVVTLAALADRAEEKFVDYYDRFMPCLKYIIQHAATPELQLLRGKAIECV
SLIGLAVGREKFIADASDVMDMLLKTQTGDIEISEDNPQLSYMISAWARICKILGKQFEPYLPYVMGPVLKAAALKPEIA
LMDSDDMKVVEGDEDWQFVSFGDQQNFGIRTVGLEEKATACQMLVCYARELKEGFASYAEEVVKLMVPMLKFYFHDAVRS
AAAESLPCLLECARIRGDAYVAEMWQYICPELLSAIDGEPEKEVLSDHMSSFSQCLSVLGTKCLSEEQINTLIAILDKYL
REHFERADERQMKRRDEDYDELVEEELLDEDDEDVFLLSKIADILRPLLSCYKEEFFPHFDKLLPHFTRLLGPDRPWPDH
QWSLCVFDDIIEYGGPACERYRNYFLERLLALLTSTSPEVRQAASYGIGVLAQFGGEGFVQTCVQAVPVLVAMIEAPDSR
APERVFATENAISAVSKVLLWRSQAINADELIPRWFSWLPVWEDDEENPHVYGLLCSLLEVNHPALLGKDNANLPRVVMV
MAEAFAKEAVEPSSPVGARMVALLNSLKGNAQMFAMCLAPLSLPQQEALQKVLGGC
>BmE26USP-1170 Extracted CDS [Rhipicephalus microplus]
REMGEPSEDTFITGEQWSRCFRQSVSSVMANVQSLHCSAKF
>BmE26USP-11700 Extracted CDS [Rhipicephalus microplus]
VLCQGQLVYSSILCMGHDIACILHGPLRAVTPTGCYQGRTQWP
>BmE26USP-11703 Extracted CDS [Rhipicephalus microplus]
QYRQWKHSNSSRVEKLKQTFFSKKLMATVFWDSNSDLLVKFMEPGMNI
>BmE26USP-11704 Extracted CDS [Rhipicephalus microplus]
KNTAEGHEDHHGLEKALQSMLDLAHYINEVKRDNETLQIIADIQASITDVDLPQ
>BmE26USP-11707 Extracted CDS [Rhipicephalus microplus]
QQLVFRRQLQLASKGKLPLVIHSRDATQDTLRILKEEMPADWPIHRHCFTGGWTEAQQWMD
>BmE26USP-11709 Extracted CDS [Rhipicephalus microplus]
NTPLPKISAPAQFVGHSESAVRIRHKQTSHEILPTAATSYWEV
>BmE26USP-11711 Extracted CDS [Rhipicephalus microplus]
AKKPVGEGQRSIGTKEAEVKETAAATKGGMGQPAATKGDGRQANDVLKWKV
>BmE26USP-73055 Extracted CDS [Rhipicephalus microplus]
KSSTMKIEEVKSNTKTQRIAAHSHVKGLGIDENGMAIPVACGLVGQEQAREAAGIVVEMIKSKKMAGRAVLLAGPPGTGK
TAIALAISQELGNKVPFCPMVGSEVYSSEVKKTEVLMENFRRAIGLRIKETKEVYEGEVTELTPCETENPMGGYGKTVSH
VIIGLKTAKGTKQLKLDPTIYESLQREKVEVGDVIYIEANSGAVKRQGRSDAYATEFDLEAEEYVPLPKGDVHKKKDVIQ
DVTLHDLDVANARPQGGQDILSMMGQLIKPRKTEITDKLRKEINKVVNKYIDQGIAELVPGVLFVDEVHMLDIECFTYLH
RALESSIAPIVIFATNRGRCTIRGTEDVVSPHGIPLDLLDRLLIVRTMPYTREEMVQILRIRAQTEGIEIDEESLQELGE
IGTRTTLRYAAQLLSPSSLLAKVNGRTSIRKDDVKEVNDLFHDAKSSAKILAENNDKYMK
>BmE26USP-11715 Extracted CDS [Rhipicephalus microplus]
SRFVLSFLFFFPAPVCEACKSSWLTKRTTPLASLSMVRCRNRSSKRPLSFAWSF
>BmE26USP-11716 Extracted CDS [Rhipicephalus microplus]
VCHKLRHSYTQETNLGALTYLPDTKYFHLHSCCNFILPGTVQVVLFTGNCC
>BmE26USP-11718 Extracted CDS [Rhipicephalus microplus]
GSYTSVTVCTIFSDPICSGITRNSQIQMECSSEVSYIILSIVRSG
>BmE26USP-1172 Extracted CDS [Rhipicephalus microplus]
EWAHRNVTQLCIGYKLTEPKGIFNSYKYVFLRCCTFSSRILL
>BmE26USP-11720 Extracted CDS [Rhipicephalus microplus]
MACPIAVYRVLQCCFARFLWKSVFYISTMESVLAHLLQFSSPCVLRLVDHKCLSSISIFRK
>BmE26USP-11722 Extracted CDS [Rhipicephalus microplus]
TSTEIDPNERLKICHTVPLLSRKTCNRVQISFLILLRLLCVAYHVPI
>BmE26USP-11724 Extracted CDS [Rhipicephalus microplus]
PPKPPETYAAKTERTNRSDFPVSRKRTFFRSTADQLKSMRSE
>BmE26USP-11725 Extracted CDS [Rhipicephalus microplus]
PVPIRLPSLFSTAQYTTNMLILISGLNSLCSNKSPVPHEKLLGPCVCSMINDS
>BmE26USP-11731 Extracted CDS [Rhipicephalus microplus]
DGRESLPLQLPKCMLVSQASFVSRRKCRFNQVSLVIEPCH
>BmE26USP-11734 Extracted CDS [Rhipicephalus microplus]
SVKIRSSETAEEMAIALAVVNGRKHDRLIIRDSKIAIRNFTKGWVSTEAVKIL
>BmE26USP-11738 Extracted CDS [Rhipicephalus microplus]
VPVNMELDTGAAVSVMSVSQFRSLFPRAHLRRTSLTLRTYTNVPVKPCGIVFV
>BmE26USP-11739 Extracted CDS [Rhipicephalus microplus]
ATTVAKWPLRHNFFFCKSAKGPLPVLFTVFFNKAGNFSCARTATALVSSPS
>BmE26USP-51405 Extracted CDS [Rhipicephalus microplus]
RQHIICEHHVKMANNRFVLPCNIRSVMPTDWLGSSVKCFHLNVRSLNNKA
>BmE26USP-11746 Extracted CDS [Rhipicephalus microplus]
HGYRQRLIAHLKKPKRALLLFIVWSITSSPASVGTDMVYNYYTSGGKMDLF
>BmE26USP-1175 Extracted CDS [Rhipicephalus microplus]
GLPCVRLGLMEDVDKAVKAARAAFIRGSEWRTMDASKRGKLILKLADLMEENLDYMASLETLDNGKPFKSAVGDVMAAVA
TIRYFAGFADKVHGKTIPMDGNTFAYTRREPIGVIGQIIPWNVPLLMLSWKLGPALAMGNTVVVKPAEQTPLTALLVASY
VAKAGFPPGVVNVVPGFGETAGAAISNHPDVDKVAFTGSTEVGRLILQASGHSNLKKVSLELGGKSPLIIFPDADLGLAA
NLAHEAVFWNQGEICCAATRTYVHADVYDKFVAKAVELAKKKVVGDPFDERCTQGAQIDGTQLDRILGYIEQGQNEGAKL
RCGGRRLGTRGFFVQPTVFSDVEDHMTIAREEIFGPVQSIFKFQDINEVIERANATNYGLAAGIITKDLNTATIVAHALE
AGTVWINTYFEIGPHTPFGGYKMSGIGREMGEDGIMEYTEIKTVVTRIPVKY
>BmE26USP-11750 Extracted CDS [Rhipicephalus microplus]
YFSLRCVVYKLVTYRAIFIGGLSIFVVKRLQCECSLYKIKQSVQM
>BmE26USP-11751 Extracted CDS [Rhipicephalus microplus]
PVCSLPCSFIYFFCCSATMLMFQPRNWPSTNEPITPVQNTRTTLHTCFYHYCY
>BmE26USP-11752 Extracted CDS [Rhipicephalus microplus]
LPCPYAPFDVIGIDLYGPIPISASGKRWIVTAVDHLTRYAETAALPSGSAEDIAT
>BmE26USP-11754 Extracted CDS [Rhipicephalus microplus]
DRHDCQVLRLYCETCCEALCSDCTVKEHGSHSLVYLQDALDSARTAVPSTLADMRSVVTVLQESME
>BmE26USP-11755 Extracted CDS [Rhipicephalus microplus]
YFHNNNINIAEKQTQTVNRHLYKHIDSLFVTCLHRMLIITGNN
>BmE26USP-11757 Extracted CDS [Rhipicephalus microplus]
WLRNPRAAKFPIPTTLRTKRAGAIVRQMGNVDYTCRNGCLSET
>BmE26USP-1176 Extracted CDS [Rhipicephalus microplus]
NNLQFILLQTTHMREILEKYPEILFIDGTYKVNIEGYILYSILVQDGRGRGRPVCYAFLRNEMTEIVEPLFTKFVDFNPF
VVSACKVVMIDKDLNELRVLTSILPNSNILLCTWHVLHCFQQKVNEKARQQRDQLVPLLKSLVYSPTEQDYFDKLANLQA
MTCTDFISYYMHNWHLCKE
>BmE26USP-11763 Extracted CDS [Rhipicephalus microplus]
LQMEAKSKRKFTYVDWDKFRESRSARAEQGEIPDSLGQWTEMLLQDVRAVTRTIETEVQTNKMDSRLAHLLEAKQSL
>BmE26USP-11764 Extracted CDS [Rhipicephalus microplus]
SKLQASSLTTLDYQYELKSVLPDTTGTKRLYCTEIHNTKSQNLLFKSANIT
>BmE26USP-11765 Extracted CDS [Rhipicephalus microplus]
QRKKLLCRLNICADKFTMLRAKSHSLLIFHSAKCRTNQKRSIYQFAQEHPKGVR
>BmE26USP-11768 Extracted CDS [Rhipicephalus microplus]
LSILKELWTHDQENEELKTTYGYVLDLRERIEKTLELVRQNLSRAQVSQKRYYDRHSKQRDLKAGDRALILLPTSNNKLL
>BmE26USP-11769 Extracted CDS [Rhipicephalus microplus]
NKKHSHKIMLPYEQGTVFAKELSEAHIGTHIRLRKETFRGTH
>BmE26USP-SigP-1177 SigPeptide sequence [Rhipicephalus microplus]
MPDYSLAILTCFITHSNAIPFLTLSLAKASFQRSPKHWRGPVVEYQAGTQRTRVRAPLC
>BmE26USP-11771 Extracted CDS [Rhipicephalus microplus]
QLFLDPLWQLLTCGCHLSRDTSSAIVEGGFREVCLKEVYLPILTLINRQVYGVATKSGAPGAVYRMNSRRTPPPLLS
>BmE26USP-11772 Extracted CDS [Rhipicephalus microplus]
LYVTITKMSCHTEHDFGNFMKYGQTVDHSIIERINDLVQEGITSVHEVK
>BmE26USP-11776 Extracted CDS [Rhipicephalus microplus]
RTEEAHRQAERQNQEPEHRAHGQECYQRRDAVQRVSRVQLEADHR
>BmE26USP-11778 Extracted CDS [Rhipicephalus microplus]
ISMFLFVCALKCSARYFRPVVQICGQCFKRTNFNSTDELQTMIIVLNGNSRPA
>BmE26USP-11781 Extracted CDS [Rhipicephalus microplus]
ASRSSRSRSRRRQTACRRGCGSCVTRSCQTPQETYLEAVS
>BmE26USP-11784 Extracted CDS [Rhipicephalus microplus]
VRRSSLYKRKTSQRTEHREEKREISEGPPLDHRMCITPLL
>BmE26USP-11785 Extracted CDS [Rhipicephalus microplus]
HDLRSPVYDAKEQQACLAGDGSSANGPDDATNGGPNSLDKERNALNEDPHWQDTKYVLTNYKTEPCKRPPRLCRQGYACP
QYHNS
>BmE26USP-11787 Extracted CDS [Rhipicephalus microplus]
FIPLDALPFLYHCVHPLFPISVYSTLFINELALIMEKYPFNTRRK
>BmE26USP-11789 Extracted CDS [Rhipicephalus microplus]
WRFGTMTSRVTSMVLLACVCGVWTLLVVGTHWMLMTAWLVWQKTDFCPSRWEEL
>BmE26USP-1179 Extracted CDS [Rhipicephalus microplus]
SGTGSRNVSCTFDSLRLEIFLCRTRSDSHSGKFSSAGLARTRARQKTAHPGSVLSESEGIRVNRLASEFANLCRL
>BmE26USP-11790 Extracted CDS [Rhipicephalus microplus]
DVTKELVGPSVNHVLGCTSCDHDHCSAQQQRSTDSRFLEATRH
>BmE26USP-11796 Extracted CDS [Rhipicephalus microplus]
PGSDTSRPTSPAAVSATRWPRSPTKRATSTSTGVWPSRASFLVPGHSQTWPSSIRG
>BmE26USP-11799 Extracted CDS [Rhipicephalus microplus]
EGQSGAWLAPRLFQATRGPSSGGGGWGAARNSAPGARTLTA
>BmE26USP-11802 Extracted CDS [Rhipicephalus microplus]
ERYCTEIKTVGEKTIADCQKKAVLCLVKCTEVMLIHESKKNVYLLASFQDF
>BmE26USP-75951 Extracted CDS [Rhipicephalus microplus]
CWNEADGCQFVGTIEAVLLHYDRECTFHAVQCPNCEQRLLRTDIAAHYASGCCQNASCARNAQSNRQVGSPTDCETNVVL
DKFSTLERKINEVLEICGASNSARSQGISHAVGAFENTLQRIMEGIEENISTMITRQLTASLQELKAATTVLCSDHLASL
QSQMNELVEQSRQRDASQMQEIGSVLKDSQMEVKEEVKIKVQEMVSLLRASESDVKENVKTQLEEFVQVMRNCVGVLKEH
VSKVEDTLSSRLTDQQQSLQAVFDSLNKNKESIEREKSLPAATMAKQETLWHFKLDFLLSQALERLELLRQQI
>BmE26USP-11809 Extracted CDS [Rhipicephalus microplus]
KKKRLFRVADKNRLLDSWCRYKTCDKLYQRLLKTTRRRFFSHDLSSMLKNN
>BmE26USP-1181 Extracted CDS [Rhipicephalus microplus]
MSAYTKYQTPLSSRYASPEMSFLWSDQKKFSTWRKLWIYLATAEKSLGLPITDEQIKEMQQHVDEIDFAAAADEERLTRH
DVMAHVHVFAKQCPKAAPIIHLGATSCYVGDNTDLILLKEAFGILMPKLARCIQRLSKFATEYSMLPTLGFTHFQPAQLT
TVGKRACLWLQDLLMDLRNLKRAQDDLRFRGVKGTTGTQASFLQLFEGDHDKVQELDRLVTKMAGFDKAYIICGQTYSRK
VDIDCLAALASLGASVHKICTDLRLLAHMKEVEEPFEKTQIGSSAMPYKRNPMRSERCCALSRHLMALVSDPLATQATQW
MERTLDDSANRRISLGEAFLTADVVLNTLQNICEGLVVYPEVIKAHIRQELPFMATENVIMAMVKAGGNRQDCHERIRVL
SHQAAAQVKEKGLANDLVERIRNDPYFAPIHQQLDSLLHPSSFIGRAPEQVKEFVEKEVIPALEPYKAQMNVEAKVQL
>BmE26USP-11810 Extracted CDS [Rhipicephalus microplus]
VVGLSSTEEPTDWEDMMRLAKLIPKICHNINRVVYIFGGPVAFPVQDVTPTYLTPLVLSTLRQ
>BmE26USP-11811 Extracted CDS [Rhipicephalus microplus]
RNNHPHRAALKLYRPVNYSVCVLQYISKVAQSCITSNAINQISYKASTQF
>BmE26USP-11814 Extracted CDS [Rhipicephalus microplus]
VYQINAATFSMCTFYQIMKSITSAVQRLVPKITDEELSNLSTDSEG
>BmE26USP-11818 Extracted CDS [Rhipicephalus microplus]
LTQPATVKSLKKTKIKLSHSEQLANVFGVRRGGSAQFSVRRRKVTCIFFVFY
>BmE26USP-11831 Extracted CDS [Rhipicephalus microplus]
TDLARDIVAKLSSNRRGRRCERKDVKRKQRSPSLGRTATAPLVAESAMQ
>BmE26USP-11832 Extracted CDS [Rhipicephalus microplus]
LSAEICDDLTDVCIKLDPDEFWYYSSGLHPSHSKNMIPIIRDCSAQLAKE
>BmE26USP-11839 Extracted CDS [Rhipicephalus microplus]
VLVARITLAHFNLPVSKSEPTSLSLAVYNIARLYCAFADTSRQNESCG
>BmE26USP-1184 Extracted CDS [Rhipicephalus microplus]
DSSADSPRKVQVLSKAPRVPYRDNEYTSSDSSSSSSSSESDTEVVTPMRRGAQEGNDSDCCSDGGEVGSQRTTTKPQSQG
RGRTRNRGIKTPGELDIDDLPPIEDLHITLPRTELRQAGRVKHAVDQLLVVESERGQPVLDLDSVLFRADGTALGRVFDV
LGPVVAPYYTVRFNTAQELTERALEPGEPVLYAPLHAEVTQYVLESEVRKQRGSDASWENNNEPPPEHLDFSDDEQEREI
RKQLRAARTASFNAKGTGDPAGSDQRPRGGSRGRGKGRGVPRGVHNRGQQPESTNGAAHMRSETPARSDQFYDNRSRPQW
PPSWSPQQHWHSREAPTVFQPNPPPPPSWPVNPQGNDRVPNMWNSPPPSLPRLPPLPWQHGGPWPNRPPMFPDLRTPPPN
FGRAVPPPSHSQAPFPSPHGPHANMPVGNSSYQPAGTASPHTPSSLLSPVYNSTGQRVPLYDPVPDLQRILATPPPPQPP
PRC
>BmE26USP-11842 Extracted CDS [Rhipicephalus microplus]
NSITCAMSIPRIVTSYAKSPNICSKRYMQVHAEIHRIIEQTIQLEIG
>BmE26USP-11843 Extracted CDS [Rhipicephalus microplus]
WFPLFYFFESGVDGIVPNEYDSPLSLLKWFKRKAANIAVKFKFTKTL
>BmE26USP-11845 Extracted CDS [Rhipicephalus microplus]
WCVYFRITPLEHCLPICCSFTSLKFIVTLYYQAVSCKHSVSKQKGPLLCLLMLKYCWYCVLQQ
>BmE26USP-1185 Extracted CDS [Rhipicephalus microplus]
WFVNLAQNSLRSTSNFREIRWLKYYKNSFDRFIPPTSDNVLRCSVDAFKMYDVLTFGAGILKWRHVVVRAAFSGT
>BmE26USP-11856 Extracted CDS [Rhipicephalus microplus]
DGGHRVLVFSQMVRCLDLLEDYLVHKRYPYERIDGRVRGNLRQAAIDRFCKPDSD
>BmE26USP-11857 Extracted CDS [Rhipicephalus microplus]
KYILDKIKFSMKTAGPSQLPLACRRSHGGHENGFIVFFTRTRGCYVLLS
>BmE26USP-11858 Extracted CDS [Rhipicephalus microplus]
PTNFWGEPLLETIWRKACLCWCGSTSNERHIRSASASNLHHKDKNNKCIAC
>BmE26USP-11863 Extracted CDS [Rhipicephalus microplus]
CMASVLAIPSAWQWLTFGKSCSTPTLCTSGKCSPLRRSETTQWCLSMTTTLVRKP
>BmE26USP-57344 Extracted CDS [Rhipicephalus microplus]
GGSKANGEATPSDGTTRQQQQHHRINNGTVPRAPTLGRAIIKGNQAAQPPTSSDSKNPKLIQQHPPQQQAAGSLMRGTGE
VDMMAKLFEQQRLIQQQQRAPPGVLGMIRQQQQGHPTMKLPGMMRTAGGMTAAPPAAPTPAAMAASRAHHAGGMKGMPGG
SG
>BmE26USP-11865 Extracted CDS [Rhipicephalus microplus]
LRTSDSVSARSAPKVTVRSLSVSEHSRGLAARSRPSSFLRGSSSASSTLSKLSCI
>BmE26USP-1187 Extracted CDS [Rhipicephalus microplus]
MSFHDNTEPRQQRPPIYRPKDPPPDVALDRSRIYIGNLPHTVTEDDVRELVEPYGAVRDVFVNSQKGFAFVKMDSPQSAE
AVVTNLDMNLRRGRRLRVTPASNAKGKLAKALGHGGGAVRPRDEKPGGRCRLFVGNLPASTGEEELRRLFSEHGEVQETF
LNSEKGFGFVKMASYEAAEAAKAALDDALVDGRRIQVRFATQGTCLSVRNLGPWVSNELLESAFSLFGEVERAVVIVDDR
GRSVGEGIVEFARKPAAQAALKRCLEGCFLLTSEPRPVYAEPLEYRDWVLGLPERTVSRRGRGYARERELGPRFARPGTQ
EHRVAERWKRFLDFEKDKREELEKVLNEERRKLEEEVERFRREQVLERPFPPWQDGPHDQYASYLGYDTGYLGYPPQYGA
GWNHRSPY
>BmE26USP-11871 Extracted CDS [Rhipicephalus microplus]
CCENMLKTSMNCTKKKKKRWQRCCCYDVLHPNCYPKSCASAV
>BmE26USP-11872 Extracted CDS [Rhipicephalus microplus]
VCIPAYANASVLIENAGLMHQRLARYGLKTTSTRFVRLTQQ
>BmE26USP-11876 Extracted CDS [Rhipicephalus microplus]
DYYWVSVAAEKDGDNEMGTVGSCGNGTIIHPDQTQVTCTSLEACDRVNITLRVH
>BmE26USP-11880 Extracted CDS [Rhipicephalus microplus]
SVIAHGINKFLKLEPLTKNPSPVYSMDDLLERLESASPGQLSEKSKKVLLSRG
>BmE26USP-SigP-11881 SigPeptide sequence [Rhipicephalus microplus]
MGVMRFAFSNASLALVPCACLSYAIRKRTDYACNTDSFEV
>BmE26USP-11882 Extracted CDS [Rhipicephalus microplus]
PGNLFTYCCMHDFQLFAEAGKIRLIEDILQPLYHLFWLSSSYIDSPIA
>BmE26USP-11886 Extracted CDS [Rhipicephalus microplus]
SRKRSQQHLRFLSPYINLFAACLAAARKAVAAYNRPQGRRC
>BmE26USP-1189 Extracted CDS [Rhipicephalus microplus]
FHFHAEKAHIVPCHFVPLKYMQTGTSIHFAPMNKTWGLVCVIYKETRHWKCQSKCHCNDLFYYPRKIGYQNSMIH
>BmE26USP-11899 Extracted CDS [Rhipicephalus microplus]
SKINLRFYVHITSLNLHYMDQRLRNIRLPIKSVKRSSWSTSWRCAD
>BmE26USP-119 Extracted CDS [Rhipicephalus microplus]
RHWQPRTASQQHPRTSGQDDRRHHLSGRWRPHQPAAAAAGTXXXDQEEEAVSAPVCRGCSFPYLLVQALIHLGIYIHKLT
QDAYSVSTYYQEQQVYYCVISVICLFVPSLVYSAYLVADSILDRSTPASDICTKLVNGLLLVPWQIKGHVEVLHFAAQRV
CSCISPSKGEMVRLRTLKRETFVLEFFEDFYAGFIQILLQLYLIVLFINSDHTSQALIGQLVGSALSLWSLIKAVQRKDD
GLLTGTLSFLGWMSVTAARGLALSLLTAVIHGWVVVACLVHAIAMTAWISSFVRDTHRRQDSVRREPSDGGVVSDSSSQA
PLRSPCVTTIIIFALFGLPSLVFWPIMFEFKLKRRVFLFMFIFIVENLLCFGAWQLWGSHTTPHNYRVVVSALLLGLTAS
GVFFIALYVCCKPEKTDLVVLQHIREDNANKYGIYFDFCKAIRILPDTSDIARDMEKIRMLKLVK
>BmE26USP-1190 Extracted CDS [Rhipicephalus microplus]
DAKAFQADTIYLHEIILRRVGSRITQRTKNSVDTHTGAGNFYRSLTMGEDSSPFEVFVLYYSAFLPTIEQEGKSILLFF
>BmE26USP-11903 Extracted CDS [Rhipicephalus microplus]
HLTGALAGLTIGLLVLKNFEQKLHEHLLWWVALGVYAACTLFAVLFNIFNY
>BmE26USP-11907 Extracted CDS [Rhipicephalus microplus]
LWRTRVLCLVKIFATDCIQYSCCFASSNSSRNLHQQSQLRPWQFTI
>BmE26USP-11911 Extracted CDS [Rhipicephalus microplus]
VDDLPSGISSSIRLFADDCVLYRRITTPDDHEILQNDLSLIENWCSLWMMQTNVSKCKVMRVSRKQSNSEHVYNLNST
>BmE26USP-11913 Extracted CDS [Rhipicephalus microplus]
KTHHRAGSAIETTTDSAAGQLGQEIDDQVLGGQVESGGDS
>BmE26USP-11914 Extracted CDS [Rhipicephalus microplus]
FNNLTMLSPEGKCKAFDADGNGYVRSEAVGAFFVQRSSEARRIYAKIVNVRVNVD
>BmE26USP-11916 Extracted CDS [Rhipicephalus microplus]
LARYDQTCMQFCQFMQSDQGILERFHSNRKYTLIQESIVSFILQ
>BmE26USP-11921 Extracted CDS [Rhipicephalus microplus]
GKILEQFPQAEDYINQILPKKDLLRIVKCHDHVEILVNGAGELLFFRQREGSYFPTLRLLHKYPFLC
>BmE26USP-11925 Extracted CDS [Rhipicephalus microplus]
KVAKARDTTTGLKPSDSASNDETSKDKAPMNKAAKKGPPEAYSSVKISATKHQP
>BmE26USP-11926 Extracted CDS [Rhipicephalus microplus]
PALTATASQLSPPAPLAPGTRLSSNQPTHHLSLPAPVQGTTDLN
>BmE26USP-11931 Extracted CDS [Rhipicephalus microplus]
NCAHFSYYVIDCIEIIFKPKICDIHTSLVCCNHWTCAMHFYLFFF
>BmE26USP-11933 Extracted CDS [Rhipicephalus microplus]
RIMSLMLPLSRYRWDALGDIHVTTSHSSSSCRSVMRCTPN
>BmE26USP-11934 Extracted CDS [Rhipicephalus microplus]
EQFSRLKHIEIVGFPYTQSEHCAVLLETIGEVIECPISLTDIGIVHRVASKA
>BmE26USP-11937 Extracted CDS [Rhipicephalus microplus]
CHFSLILFLAKKNEPLNLLFFPPSGIKAAVRANVECFRFKYMC
>BmE26USP-1194 Extracted CDS [Rhipicephalus microplus]
LLRLVEQFPALWDMTLAEYADTTVKESIWERIAKEMNEEWPAYGPYDASKYHLYLLSMFCVIIWVGFVIITFWNVPVMHD
VGHIGVYK
>BmE26USP-11940 Extracted CDS [Rhipicephalus microplus]
EISEQTVHFHSEMVIFSTTVKRYNIHDQLARFIILNIIANFFLRIFYF
>BmE26USP-11945 Extracted CDS [Rhipicephalus microplus]
NSSGKFCLNKLQSSSCMNTRHENIIRGFKPTINAVTLPVPLWHFKLHPNMRR
>BmE26USP-11947 Extracted CDS [Rhipicephalus microplus]
LLEFLTTRADSKRFVLQVSARIFDPFGFIAPTTLYVKTMFQRLWELGAGWDDPLPELMQAEWKCWCEELQCIKAVSIPRI
IARDFRDEK
>BmE26USP-11949 Extracted CDS [Rhipicephalus microplus]
FVHTTSRFARGMYKSLFKWLKNSRLNSVNALIHIPHDKLTMTLLRPCDRQG
>BmE26USP-11950 Extracted CDS [Rhipicephalus microplus]
LSKELASMKKQLCNVTEAKIESVLHVLPAKQQLAFKTAVMAAKAKMKNG
>BmE26USP-11951 Extracted CDS [Rhipicephalus microplus]
MRWTDLSNKCTKRLGGYIRCTSLLQSSTFHDAHSQYREDCAWQGHAEDLY
>BmE26USP-11952 Extracted CDS [Rhipicephalus microplus]
VPHKPAQFLFNHIHGSSRCQLACANILPNHYCCDIGFHIICP
>BmE26USP-11953 Extracted CDS [Rhipicephalus microplus]
SHTIFSLMHTRHGYRRWSRYLSVPYHWVSLTNFALRCQAIIHS
>BmE26USP-11955 Extracted CDS [Rhipicephalus microplus]
EEMLFLISVWAVIGVIDSRYLSTYFTPSECDNSSYFDIVALTCVKCGAN
>BmE26USP-3034 Extracted CDS [Rhipicephalus microplus]
HLWWRCWAHQEHTTELRSGRILGQSITPADNSADPAPAMPNAPSHIVVTHLRDPGPFCRTDNSHVEKWLAN
>BmE26USP-11958 Extracted CDS [Rhipicephalus microplus]
HRTALLLCSSSPLFVYFFSCSLLLLKLVVRLVRNSSYYTCKSHLCTCA
>BmE26USP-1196 Extracted CDS [Rhipicephalus microplus]
WQAHAALRCIDTCAFQHVRRPSVTKRGRRSVVWATHRHEMRHVSFRAGCRRAVPMD
>BmE26USP-11969 Extracted CDS [Rhipicephalus microplus]
KSVDTPTKKDDKVGHLLKGVAEDVYNFLIGKDTLASVADVIQHCRTFETLIARRITPKFDRLTNVTT
>BmE26USP-11971 Extracted CDS [Rhipicephalus microplus]
KLYYQQEPRGVFFHLHNFYQTKKSSFARQTRKKISSCCTHFHLCSCWSD
>BmE26USP-11976 Extracted CDS [Rhipicephalus microplus]
IGHSLGAQAGGFFGEDVLSLTGSKVGRITGLDPAGPLFEYFGVYLRKEHAEFVDIIH
>BmE26USP-SigP-11979 SigPeptide sequence [Rhipicephalus microplus]
MLPSFVFFLFFGSRMQSAYIEPRINSAMAPTPVVGYTTARGLAQSIRNLLVYKGVHFEDKRYEFGPAP
>BmE26USP-1198 Extracted CDS [Rhipicephalus microplus]
IDLSFHRKIRQIQKSLRLHCHTHTDSNCTYVRLVRVRMSI
>BmE26USP-11981 Extracted CDS [Rhipicephalus microplus]
PSGMMPPTVKSHLVRIKEEMSGPPTLLMEGPPRGLPPNSGNRISPLPPEA
>BmE26USP-11982 Extracted CDS [Rhipicephalus microplus]
CPGTGWGQCYIYPNRSYTGCPGGCFCISDNYPREHIGQGSCWTYGR
>BmE26USP-11983 Extracted CDS [Rhipicephalus microplus]
RQHDGSKLASCSLVISTNRPRHYRENNLKCSCYWHAVHNIWH
>BmE26USP-11984 Extracted CDS [Rhipicephalus microplus]
SLSPGNPLMLFHNDMTSCILRDTREKHLYLKVNGLVIEKNVIKIGAWKSAMT
>BmE26USP-11987 Extracted CDS [Rhipicephalus microplus]
ITGVRVKCAECPDFDLCLQCFSCGAEMGAHKNRHGYQLIDCGNFPIFQAPCNWK
>BmE26USP-11991 Extracted CDS [Rhipicephalus microplus]
SKWTAFSITTVVLFLRRSRAAAESILPMVFTYNSCTILHTTKTDGTSVECR
>BmE26USP-11993 Extracted CDS [Rhipicephalus microplus]
CAFAFYASRVAVIPRKTASQLNAVITDLLWEGKPAPVKRHLLQLPEDKGGLGLPHGQMTSQILALK
>BmE26USP-11994 Extracted CDS [Rhipicephalus microplus]
QHITSRSLEAFTLDISKQNWSSVFKEKNADNAYDAFIQTFRRIYAKHFPFKTLKSARKARKPW
>BmE26USP-12 Extracted CDS [Rhipicephalus microplus]
EQEPGGDKGDESDDKDDESDESDYGEDTGGATEIPSARAPAVPLFPSPDLAAYRRIIHEEMVRCYGAHIVSAVSTADSPA
STGEHTSNYRL
>BmE26USP-120 Extracted CDS [Rhipicephalus microplus]
TASQVWHFVLQYLDTLEVLEQCQVAHTFLAVCGNVSLPRLLCARHMSALSLHPLHCWKRSSPLLMWVSFHPCHLSPFVGE
KKAQAGGCTRCMCLENLAAPTM
>BmE26USP-12002 Extracted CDS [Rhipicephalus microplus]
PSPSALFSLSLTPILAFLIICYCVVGEEVCRKKKRGDGFRSVAGARSSAY
>BmE26USP-12005 Extracted CDS [Rhipicephalus microplus]
PDTTIHTSKSTTVSCHLQNNATLLCPLGVPPQRRAACLILQQPPSLS
>BmE26USP-12008 Extracted CDS [Rhipicephalus microplus]
[truncated: 156,608 more rows]
