# Supplementary material for: The intracellular bacterium Rickettsia rickettsii exerts an inhibitory effect on the apoptosis of tick cells
Source: Parasit Vectors. 2020 Dec 1;13:603. doi: 10.1186/s13071-020-04477-5 (PMC7706286; doi:10.1186/s13071-020-04477-5)
Supplement: Supplementary file 3 — Additional file 3: Table S1. Proteins differentially expressed in BME26 cells after 6 h of infection with R. rickettsii. [file 13071_2020_4477_MOESM3_ESM.xlsx]

## Sheet: Supplementary Table 1
	Supplementary Table 1. Proteins differentially expressed in BME26 cells after 6 h of infection with R. rickettsii.
	ID	Peptides	Sequence coverage [%]	Mol. weight [kDa]	Foldchange I/C	Annotation	Class
	BmE26USP-26177	5	20.9	30.626	3.00174	Ca2+- binding actin-bundling protein (spectrin) alpha chain (EF-Hand protein superfamily)	CS
	BmE26USP-71952	4	34.2	16.663	1.50596	Actin-related protein Arp2/3 complex subunit Arpc5	CS
	BmE26USP-75222	24	67.3	49.929	0.650571	Alpha tubulin	CS
	BmE26USP-71918	11	38.5	45.076	0.535022	Actin-related protein Arp2/3 complex subunit Arp2	CS
	BmE26USP-2688	3	13	34.51	0.508395	GDP dissociation inhibitor - microtubule associated complex - protein transport - Rab GDP-dissociation inhibitor - synaptic vesicle	CS
	BmE26USP-4897	7	32.8	38.386	0.487164	Actin-related protein Arp2/3 complex subunit ARPC1/p41-ARC	CS
	BmE26USP-22908	6	42.5	25.1	0.631397	Glutathione S-transferase	DETOX/OX
	BmE26USP-66155	8	68.8	15.76	1.55299	Glutathione S-transferase	DETOX/OX
	BmE26USP-75091	2	8.8	44.195	1.51989	Adhesion regulating molecule	EXTMAT
	BmE26USP-73548	5	16.6	41.842	1.50841	Cuticular protein	EXTMAT
	BmE26USP-68205	7	18.6	54.27	0.655409	Cuticle collagen 34 - probable fragment	EXTMAT
	BmE26USP-58773	5	25.9	32.713	0.535886	Serpin	IMM/SECRETED
	BmE26USP-60901	3	42.3	10.138	1.88534	Carboxypeptidase inhibitor precursor	MET/AA
	BmE26USP-4946	3	10.2	44.715	0.67996	Isocitrate dehydrogenase alpha subunit	MET/AA
	BmE26USP-7932	7	38.2	36.504	0.629033	Isocitrate dehydrogenase gamma subunit	MET/AA
	BmE26USP-972	3	34.7	30.988	0.570835	4-aminobutyrate aminotransferase	MET/AA
	BmE26USP-2770	6	45.5	22.187	0.479991	Trypsin	MET/AA
	BmE26USP-48760	4	37	19.724	0.457524	Metalloexopeptidases	MET/AA
	BmE26USP-23225	8	56.6	27.079	1.5386	Triosephosphate isomerase	MET/CARB
	BmE26USP-63472	12	38	65.056	0.67597	Beta-N-acetylhexosaminidase	MET/CARB
	BmE26USP-69438	3	36.5	14.564	0.563031	NAD+ ADP-ribosyltransferase-3-like protein strongylocentrotus purpuratus partial	MET/CARB
	BmE26USP-66528	8	15.6	85.026	0.477847	Fructose-1,6-bisphosphatase	MET/CARB
	BmE26USP-63540	3	6.3	79.843	2.12389	NADH-ubiquinone oxidoreductase NDUFS1/75 kDa subunit	MET/ENERGY
	BmE26USP-48835	2	28.2	81.724	1.85185	Cytochrome C oxidase subunit VIc	MET/ENERGY
	BmE26USP-64852	8	67.8	19.904	1.53863	ATP synthase D chain	MET/ENERGY
	BmE26USP-4721	4	19.8	37.789	0.676117	Malate dehydrogenase	MET/ENERGY
	BmE26USP-65869	6	30.1	38.219	0.658614	Glycerol-3-phosphate dehydrogenase/dihydroxyacetone 3-phosphate reductase	MET/ENERGY
	BmE26USP-5100	5	18.6	41.606	0.653606	Dihydrolipoamide succinyltransferase (2-oxoglutarate dehydrogenase E2 subunit)	MET/ENERGY
	BmE26USP-2281	10	42.5	51.513	0.625167	Alcohol dehydrogenase class IV	MET/ENERGY
	BmE26USP-4251	9	24.3	67.082	0.603965	Electron transfer flavoprotein ubiquinone oxidoreductase	MET/ENERGY
	BmE26USP-67995	12	31.9	63.977	0.599423	Succinate dehydrogenase assembly factor 2-A	MET/ENERGY
	BmE26USP-76789	2	18.5	17.267	0.583981	Predicted quinone oxidoreductase	MET/ENERGY
	BmE26USP-73147	9	21.4	63.19	0.529934	Dihydrolipoamide dehydrogenase	MET/ENERGY
	BmE26USP-SigP-3855	11	37.4	47.97	0.467228	Mitochondrial phosphate carrier protein	MET/ENERGY
	BmE26USP-65733	4	50	89.844	0.389677	Branched chain alpha-keto acid dehydrogenase complex alpha subunit	MET/ENERGY
	BmE26USP-72524	4	61.6	97.427	0.374207	Ubiquinone oxidoreductase NDUFV1/51kDa subunit	MET/ENERGY
	BmE26USP-4114	5	27	32.979	1.54085	Methylenetetrahydrofolate dehydrogenase/methylenetetrahydrofolate cyclohydrolase	MET/INT
	BmE26USP-55655	13	10.2	228.77	0.556994	Protoporphyrinogen oxidase partial - probable fragment	MET/INT
	BmE26USP-4924	5	31.9	26.614	0.630979	Mitochondrial/plastidial beta-ketoacyl-ACP reductase	MET/LIPD
	BmE26USP-76046	8	46.5	33.881	0.603866	Enoyl-CoA isomerase	MET/LIPD
	BmE26USP-76444	9	42.1	47.237	0.53249	Acetyl-CoA carboxylase	MET/LIPD
	BmE26USP-3901	4	15	46.108	0.444461	Cholesterol transport protein (Niemann-Pick C disease protein)	MET/LIPD
	BmE26USP-487	6	20.1	33.976	1.8342	Uridine phosphorylase	MET/NUC
	BmE26USP-59029	25	60.5	68.716	0.65161	Bifunctional ATP sulfurylase/adenosine 5'-phosphosulfate kinase	MET/NUC
	BmE26USP-65079	3	12.3	47.865	0.38669	Deoxyribonuclease II	MET/NUC
	BmE26USP-2720	12	24	96.654	0.625797	Karyopherin (importin) beta 1	NE
	BmE26USP-24456	5	32.3	15.346	1.55627	Nuclear envelope protein lamin intermediate filament superfamily	NR
	BmE26USP-69523	6	29.6	42.513	1.51947	Nucleotide excision repair factor NEF2 RAD23 component	NR
	BmE26USP-76927	10	55.6	32.685	1.51189	DNA replication factor/protein phosphatase inhibitor SET/SPR-2	NR
	BmE26USP-61580	24	62.3	50.352	1.50393	Nuclear envelope protein lamin intermediate filament superfamily	NR
	BmE26USP-77632	4	47.2	13.258	0.597666	DNA replication licensing factor MCM4 component	NR
	BmE26USP-77870	8	25.6	46.856	0.551692	ATP-dependent DNA ligase IV - probable fragment	NR
	BmE26USP-70123	13	22.6	105.37	0.545718	Sirtuin 5	NR
	BmE26USP-76240	4	19.8	45.747	0.445479	Regulator of chromosome condensation 1 - nucleolus - spindle assembly - histone binding - nuclear membrane - nucleosomal DNA binding	NR
	BmE26USP-26691	2	3	123.65	0.439678	Apurinic/apyrimidinic endonuclease	NR
	BmE26USP-65462	12	31.9	63.977	0.0156306	Atlastin GTPase 2 - ER to Golgi vesicle-mediated transport - protein homooligomerization - identical protein binding - integral component of membrane	PE
	BmE26USP-5003	6	17.8	50.279	2.14849	Mitochondrial import inner membrane translocase subunit TIM44	PE
	BmE26USP-63159	6	9.1	104.81	0.679728	Vesicle coat complex AP-1 gamma subunit	PE
	BmE26USP-65354	2	9.4	37.156	0.642192	Serine hydrolase-like - hydrolase - cytoplasmic membrane-bounded vesicle - peroxisome - mitochondrion - cytoplasm	PE
	BmE26USP-61387	4	60.4	12.578	0.598564	Vesicle coat complex AP-3 beta subunit	PE
	BmE26USP-48817	14	38.7	57.67	0.566529	Vacuolar sorting protein VPS1 dynamin	PE
	BmE26USP-1319	7	9.8	128.09	0.530762	Translocase of outer mitochondrial membrane complex subunit TOM70/TOM72	PE
	BmE26USP-61261	5	39.3	25.793	0.422423	Vesicle-fusing atpase 2	PE
	BmE26USP-5096	3	9.8	51.784	0.381406	Vesicle coat complex COPI gamma subunit	PE
	BmE26USP-3711	5	23.5	52.126	0.349245	Karyopherin (importin) alpha	PE
	BmE26USP-4452	5	17.1	54.236	0.286421	Syntenin-1 - extracellular vesicular exosome - cell adhesion molecule binding - protein N-terminus binding - protein heterodimerization - ephrin	PE
	BmE26USP-78478	12	63.3	20.255	2.01753	Heat shock-related protein	PM
	BmE26USP-57878	8	49	21.234	1.67142	Peptidyl-prolyl cis-trans isomerase	PM
	BmE26USP-64420	8	24.8	59.163	0.671453	Chaperonin	PM
	BmE26USP-61615	5	19.9	40.429	0.632855	Heat shock protein	PM
	BmE26USP-74843	17	48	57.588	0.604025	Chaperonin complex component tcp-1 beta subunit cct2	PM
	BmE26USP-63523	5	23.1	36.641	0.570733	Chaperonin protein	PM
	BmE26USP-78480	5	16.1	75.427	0.564932	Heat shock-related protein	PM
	BmE26USP-70999	9	34.3	58.653	0.495068	Glutaredoxin-related protein	PM
	BmE26USP-78162	4	19.2	36.202	0.436578	Chaperonin	PM
	BmE26USP-64749	13	24.9	103.08	0.598227	Late endosomal/lysosomal adaptor	PM/PROTEASE
	BmE26USP-23319	4	60	11.855	0.556815	ATP-dependent Lon protease	PM/PROTEASE
	BmE26USP-67136	10	37.4	54.613	0.522684	Oligopeptidase	PM/PROTEASE
	BmE26USP-SigP-61894	5	30.3	27.981	0.479117	Thimet oligopeptidase	PM/PROTEASE
	BmE26USP-3792	3	29.3	11.106	1.65806	Small ubiquitin-related modifier 3	PROT
	BmE26USP-1981	9	54.8	26.476	1.53473	20S proteasome regulatory subunit alpha type PSMA5/PUP2	PROT
	BmE26USP-65609	5	31.9	28.384	0.660557	20S proteasome regulatory subunit beta type PSMB4/PRE4	PROT
	BmE26USP-64301	7	30.8	36.688	0.470198	26S proteasome regulatory complex ATPase RPT6	PROT
	BmE26USP-75557	8	25.5	58.992	0.426906	20S proteasome regulatory subunit alpha type PSMA2/PRE8	PROT
	BmE26USP-65492	2	12.5	16.18	2.95588	Ribosomal protein L35a	PS
	BmE26USP-65807	2	37.5	66.576	2.32279	Ribosomal protein S29	PS
	BmE26USP-75842	4	51.9	8.944	1.80511	Ribosomal protein S21	PS
	BmE26USP-6552	3	19.3	16.423	1.58253	Translation initiation inhibitor	PS
	BmE26USP-74994	4	45.7	13.89	1.50304	Ribosomal protein	PS
	BmE26USP-77308	2	12.2	21.646	0.67031	60S ribosomal protein L11	PS
	BmE26USP-76029	4	22.8	18.324	0.663538	60S ribosomal protein L22	PS
	BmE26USP-665	4	13.4	44.969	0.631027	Predicted GTPase	PS
	BmE26USP-70032	4	11.4	62.709	0.608921	Translation elongation factor EF-1 alpha/Tu	PS
	BmE26USP-4774	6	35.7	32.566	0.586005	40S ribosomal protein S13	PS
	BmE26USP-78600	10	54	42.062	0.484759	40S ribosomal protein S7	PS
	BmE26USP-4793	4	33	22.418	0.422165	40S ribosomal protein S15	PS
	BmE26USP-75020	3	36.3	16.817	0.397231	Ribosomal protein S7	PS
	BmE26USP-245	5	32.2	16.186	1.8051	Secreted peptide precursor	S/
	BmE26USP-48516	3	22.2	25.82	1.53888	Secreted peptide precursor	S/
	BmE26USP-2915	6	34.2	44.89	0.646154	Conserved secreted protein precursor	S/
	BmE26USP-SigP-2770	6	24.7	39.898	0.667848	Secreted salivary gland peptide	S/
	BmE26USP-64181	7	49.5	23.01	0.512337	Secreted peptide precursor	S/
	BmE26USP-SigP-3602	5	6.8	111.15	0.555419	Pancreatic lipase-like enzyme partial	S/MET
	BmE26USP-71474	7	48.5	17.523	1.71987	Inducible metalloproteinase Ixodes scapularis	S/PROTEASE
	BmE26USP-70507	4	46.5	15.89	1.57992	Inducible metalloproteinase Ixodes scapularis	S/PROTEASE
	BmE26USP-69448	7	8.6	129.52	0.603793	Zinc carboxypeptidase partial	S/PROTEASE
	BmE26USP-SigP-63089	9	71.2	15.452	1.57994	Conserved secreted protein precursor	S/UCS
	BmE26USP-SigP-4632	3	46.1	11.208	1.50817	Hypothetical secreted protein precursor	S/UK
	BmE26USP-146	10	17.4	105.45	1.82805	Low-density lipoprotein receptor-related protein 1b	ST
	BmE26USP-66350	5	30.2	12.515	1.54699	Regulatory subunit of protein phosphatase 1 ppz1p and subunit of ppcdc	ST
	BmE26USP-82	13	33	65.176	0.655257	Protein phosphatase 2A regulatory subunit A	ST
	BmE26USP-77627	5	23.9	40.201	0.579158	Toll-interacting protein - innate immune response - Toll-like receptor binding - kinase binding - phosphorylation - signal transduction	ST
	BmE26USP-1465	7	16.2	81.26	0.519004	GTP-binding protein SEC4 small G protein superfamily	ST
	BmE26USP-75430	7	11.3	85.658	0.44654	Protein Nlrc3-ps1 - negative regulation of NF-kappaB transcription factor - I-kappaB kinase/NF-kappaB signaling - cytoplasm - ATP binding	ST
	BmE26USP-64008	4	6.6	80.948	2.22114	Apoptotic chromatin condensation inducer in the nucleus	ST/APOPTOSIS
	BmE26USP-3827	3	14.1	49.703	0.526812	Mucin-1 - negative regulation of intrinsic apoptotic signaling pathway in response to DNA damage by p53 class mediator	ST/APOPTOSIS
	BmE26USP-4447	9	35.6	38.576	1.9275	Reticulocalbin calumenin DNA supercoiling factor	ST/SECRETED
	BmE26USP-SigP-69018	6	10.3	105.41	1.5987	Granulins - positive regulation of epithelial cell proliferation - intracellular membrane-bounded organelle - cell death - growth factor - embryo	ST/SECRETED
	BmE26USP-66203	8	31.3	39.054	1.59618	Alpha-2-macroglobulin receptor-associated protein	ST/SECRETED
	BmE26USP-70965	8	16.8	63.182	1.5712	Protein kinase C substrate 80 KD protein heavy chain	ST/SECRETED
	BmE26USP-66219	8	27.8	49.787	0.500872	Alkaline phosphatase protein partial	ST/SECRETED
	BmE26USP-69530	6	9	98.341	1.99173	Transcription factor CA150	TF
	BmE26USP-63579	5	11.8	71.933	1.50437	Nuclear receptor coactivator 5 strongylocentrotus purpuratus	TF
	BmE26USP-68614	8	35.9	25.508	1.76348	Alternative splicing factor ASF/SF2 (RRM superfamily)	TM
	BmE26USP-67850	8	27.8	40.677	1.65324	Y-box-binding protein 2-A - positive regulation of transcription	TM
	BmE26USP-73476	6	41.7	23.941	1.60786	Elongation factor 1 beta/delta chain	TM
	BmE26USP-64873	6	40.4	17.352	1.52548	Alternative splicing factor SRp20/9G8	TM
	BmE26USP-69508	9	46.6	29.207	0.642181	Complement component 1 q subcomponent binding protein/mrna splicing factor sf2 subunit p32	TM
	BmE26USP-58915	6	28.7	41.283	0.639231	Zn2+- binding dehydrogenase (nuclear receptor binding factor-1)	TM
	BmE26USP-26000	3	31.3	25.189	0.523649	Ribosome biogenesis protein - Nop58p/Nop5p	TM
	BmE26USP-62582	3	41.8	92.193	1.83451	Mitochondrial import inner membrane translocase subunit tim8	TR
	BmE26USP-1236	7	55.2	23.356	0.394646	ADP/ATP translocase	TR
	BmE26USP-51823	7	14	95.004	0.376891	ABC transporter c family member	TR
	BmE26USP-439	2	21.9	14.66	2.17804	Coiled-coil-helix-coiled-coil-helix domain-containing protein 2	UC
	BmE26USP-74743	4	28	28.214	0.671936	Hypothetical protein	UC
	BmE26USP-75529	13	60.8	32.18	0.624141	Hypothetical protein	UC
	BmE26USP-75524	12	31	63.956	0.587381	NAD dependent epimerase	UC
	BmE26USP-68077	4	31	26.356	0.545112	Lyase partial	UC
	BmE26USP-2145	7	21.4	53.453	0.451848	Hypothetical protein partial	UC
	Proteins with relative abundance higher (fold-change ≥ 1.5; red) or lower (fold-change ≤ 0.67) in infected than in control cells were considered modulated. Only proteins with p-value ˂ 0.05 and FDR < 5% are presented. CS: cytoskeletal; DETOX/OX: detoxification/oxidation; DETOX: detoxification; EXTMAT: extracelular matrix; IMM: immunity; MET/AA: metabolism AA; MET/CARB: metabolism carbohydrate; ME…
