# Supplementary material for: The intracellular bacterium Rickettsia rickettsii exerts an inhibitory effect on the apoptosis of tick cells
Source: Parasit Vectors. 2020 Dec 1;13:603. doi: 10.1186/s13071-020-04477-5 (PMC7706286; doi:10.1186/s13071-020-04477-5)
Supplement: Supplementary file 4 — Additional file 4: Table S2. Proteins exclusively identified in noninfected BME26 cells (control) at 6 h. [file 13071_2020_4477_MOESM4_ESM.xlsx]

## Sheet: Supplementary Table 2
	Supplementary Table 2. Proteins exclusively identified in noninfected BME26 cells (control) at 6 h.
	ID	Peptides	Sequence coverage [%]	Mol. weight [kDa]	Annotation	Class
	BmE26USP-25990	2	6.1	57.275	Dynein light intermediate chain	CS
	BmE26USP-42758	2	19.6	12.394	Vinculin - neuron projection morphogenesis - phagocytosis - actin cytoskeleton - structural molecule - actin binding - cytoskeletal anchoring	CS
	BmE26USP-4752	6	45.8	20.906	Rho	CS
	BmE26USP-58858	2	9.5	44.875	Pentatricopeptide repeat-containing protein 2	CS
	BmE26USP-77773	3	8.4	54.694	Microtubule-actin cross-linking factor 1	CS
	BmE26USP-25718	2	20.8	16.773	Cell adhesion molecule binding protein	EXTMAT
	BmE26USP-4440	2	3.8	102.85	Vitronectin receptor alpha subunit	EXTMAT
	BmE26USP-75315	2	11.4	39.773	Lachesin - plasma membrane - cell adhesion involved in heart morphogenesis - protein homodimerization - septate junction assembly - morphogenesis	EXTMAT
	BmE26USP-7923	3	43.6	19.273	Tumor necrosis factor-mediated signaling pathway	IMM
	BmE26USP-66273	3	10.5	49.222	Cysteine desulfurase NFS1	MET/AA
	BmE26USP-62600	3	18.1	24.311	NAD+ ADP-ribosyltransferase parp required for poly-ADP ribosylation of nuclear	MET/CARB
	BmE26USP-SigP-1812	4	17.6	48.269	Chitinase	MET/CARB
	BmE26USP-5140	6	27.5	35.646	Glyoxylate/hydroxypyruvate reductase (D-isomer-specific 2-hydroxy acid dehydrogenase superfamily)	MET/ENERGY
	BmE26USP-62502	3	25.6	13.262	NADH dehydrogenase ubiquinone 1 alpha subcomplex subunit 5 - respiratory electron transport chain - oxidoreductase	MET/ENERGY
	BmE26USP-62948	2	11.8	30.911	Replication factor C subunit RFC3	MET/ENERGY
	BmE26USP-67170	2	21.1	18.757	Mitochondrial solute carrier protein	MET/ENERGY
	BmE26USP-71315	2	10.8	42.21	Ubiquinone oxidoreductase NDUFA9/39kDa subunit	MET/ENERGY
	BmE26USP-25735	2	14.7	31.74	S-adenosylhomocysteine hydrolase	MET/INT
	BmE26USP-62963	2	9.1	46.258	S-adenosylmethionine synthetase	MET/INT
	BmE26USP-72706	4	33.5	24.547	Dihydrofolate reductase	MET/INT
	BmE26USP-4174	3	6.4	74.398	Sterol reductase/lamin B receptor	MET/LIPD
	BmE26USP-73613	2	6.3	72.765	Pristanoyl-CoA/acyl-CoA oxidase	MET/LIPD
	BmE26USP-1958	3	19.7	35.488	Nucleoside hydrolases similar to the inosine-adenosine-guanosine-preferring nucleoside hydrolase from Caenorhabditis elegans	MET/NUC
	BmE26USP-58921	3	5	98.09	DNA replication licensing factor MCM5 component	NR
	BmE26USP-72786	4	5	130.02	Chromatin remodeling factor subunit	NR
	BmE26USP-76690	2	12.8	46.048	Cdk activating kinase (CAK)/RNA polymerase II transcription initiation/nucleotide excision repair factor TFIIH/TFIIK	NR
	BmE26USP-27005	4	10.8	57.801	Medium subunit of clathrin adaptor complex	PE
	BmE26USP-4457	4	4.8	102.83	Vesicle coat complex AP-1 gamma subunit	PE
	BmE26USP-4878	2	6.8	42.147	Staufen	PE
	BmE26USP-5320	2	3.4	118.41	Vesicle coat complex COPII subunit SEC24/subunit SFB2	PE
	BmE26USP-63008	2	13.1	32.436	Golgi protein	PE
	BmE26USP-66072	2	25.8	24.984	Protein involved in vacuolar protein sorting	PE
	BmE26USP-67166	3	36.4	12.333	Synaptic vesicle-associated integral membrane protein partial	PE
	BmE26USP-67450	2	11.1	21.873	Vacuolar assembly/sorting protein DID2	PE
	BmE26USP-4501	2	5.5	80.201	Prolyl endopeptidase prolyl oligopeptidase prolyl endopeptidase prolyl oligopeptidase	PM/PROTEASE
	BmE26USP-4899	4	33.6	25.959	20S proteasome regulatory subunit beta type PSMB1/PRE7	PROT
	BmE26USP-77519	2	9.8	45.631	26S proteasome regulatory complex subunit RPN10/PSMD4	PROT
	BmE26USP-4311	3	9.8	45.807	ADP-ribosylglycohydrolase posttranslational modification partial	PS
	BmE26USP-5365	2	7.9	53.325	Mitochondrial 28s ribosomal protein s27	PS
	BmE26USP-62931	2	7.6	31.674	Mitochondrial ribosomal protein l9	PS
	BmE26USP-62986	4	6.5	124.46	Protein containing adaptin N-terminal region	PS
	BmE26USP-63504	2	7.1	51.465	Eukaryotic translation initiation factor 5-like isoform 1	PS
	BmE26USP-64180	2	9.1	32.44	Translation initiation factor 3 subunit g (eIF-3g)	PS
	BmE26USP-65597	2	5.5	43.001	39s ribosomal protein l39	PS
	BmE26USP-68089	2	11.8	46.19	Mitochondrial ribosome small subunit component mediator of apoptosis DAP3	PS
	BmE26USP-71268	4	7.5	107.6	Translation initiation factor 3 subunit s8 protein	PS
	BmE26USP-63169	3	11.9	48.135	Secreted peptide precursor	S/
	BmE26USP-72306	2	23.1	75.295	Secreted salivary gland peptide	S/
	BmE26USP-62031	5	42.4	21.259	Cdc42 homolog - positive regulation of protein kinase - maintenance of protein location - adherens junction - molecular function	ST
	BmE26USP-65523	2	6.6	60.266	Apoptosis inhibitor 5/fibroblast growth factor 2-interacting factor 2	ST
	BmE26USP-74870	2	8.2	70.494	Clathrin assembly protein AP180	ST
	BmE26USP-4568	2	27.4	18.276	Ubiquinone oxidoreductase b16.6 subunit/cell death-regulatory protein partial	ST/APOPTOSIS
	BmE26USP-65250	7	12.3	89.203	ATP-dependent RNA helicase	TM
	BmE26USP-62454	2	26.7	18.563	Vacuolar H+-ATPase V0 sector subunit d	TR
	BmE26USP-78170	4	6.3	95.64	Vacuolar H+-ATPase V0 sector subunit a	TR
	BmE26USP-3442	2	7.9	35.143	Uncharacterized conserved protein	UC
	BmE26USP-72075	2	2.6	73.407	WD repeat-containing protein 91	UC
	BmE26USP-73313	4	25.5	28.195	Hypothetical protein	UC
	BmE26USP-78465	5	22.6	37.566	Hypothetical protein	UC
	CS: cytoskeletal; DETOX/OX: detoxification/oxidation; DETOX: detoxification; EXTMAT: extracelular matrix; IMM: immunity; MET/AA: metabolism AA; MET/CARB: metabolism carbohydrate; MET/ENERGY: metabolism energy; MET/INT: metabolism intermediate; MET/LIPD: metabolism lipids; MET/NUC: metabolism nucleotides; NE: nuclear export; NR: nuclear regulation; PE: protein export; PM: protein modification; PRO…
