# Supplementary material for: The intracellular bacterium Rickettsia rickettsii exerts an inhibitory effect on the apoptosis of tick cells
Source: Parasit Vectors. 2020 Dec 1;13:603. doi: 10.1186/s13071-020-04477-5 (PMC7706286; doi:10.1186/s13071-020-04477-5)
Supplement: Supplementary file 5 — Additional file 5: Table S3. Proteins exclusively identified in R. rickettsii-infected BME26 cells at 6 h. [file 13071_2020_4477_MOESM5_ESM.xlsx]

## Sheet: Supplementary Table 3
	Supplementary Table 3. Proteins exclusively identified in R. rickettsii-infected BME26 cells at 6 h.
	ID	Peptides	Sequence coverage [%]	Mol. weight [kDa]	Annotation	Class
	BmE26USP-71823	2	8.2	19.126	Microtubule-binding protein	CS
	BmE26USP-3738	2	9.9	35.748	Predicted dehydrogenase	DETOX
	BmE26USP-436	3	14.6	32.894	Sulfotransferase	DETOX
	BmE26USP-5339	3	10.6	33.726	Hydroxysteroid 17-beta dehydrogenase 11	DETOX
	BmE26USP-64410	2	11.1	35.58	Sulfotransferase partial	DETOX
	BmE26USP-67173	2	14.8	17.609	Salivary selenoprotein precursor	DETOX/OX
	BmE26USP-4068	2	19.2	18.408	members of chemokine-like factor super family	IMM
	BmE26USP-23285	2	8.9	35.519	Phosphoribosylpyrophosphate synthetase-associated protein	MET/AA
	BmE26USP-74142	4	14	43.856	Trypsin - probable fragment	MET/AA
	BmE26USP-77785	4	15.2	61.937	Thiamine pyrophosphate-requiring enzyme	MET/AA
	BmE26USP-25535	2	5.3	48.286	Chitinase	MET/CARB
	BmE26USP-SigP-69438	4	7.3	84.256	NAD+ ADP-ribosyltransferase-3-like protein strongylocentrotus purpuratus partial	MET/CARB
	BmE26USP-SigP-77199	2	7.8	51.539	Beta-13-glucosyltransferase	MET/CARB
	BmE26USP-3369	2	11.8	27.779	NADP-dependent isocitrate dehydrogenase	MET/ENERGY
	BmE26USP-65867	3	39.4	11.782	Glycerol-3-phosphate dehydrogenase/dihydroxyacetone 3-phosphate reductase	MET/ENERGY
	BmE26USP-72268	2	16.2	28.447	Zinc-binding oxidoreductase	MET/ENERGY
	BmE26USP-77140	2	30.5	10.02	Cytochrome c oxidase subunit vib/cox12	MET/ENERGY
	BmE26USP-78536	3	11.2	34.145	Lipid phosphate phosphatase	MET/LIPD
	BmE26USP-23320	3	18.7	19.372	Nucleoside diphosphate kinase	MET/NUC
	BmE26USP-64465	5	32.7	22.497	Uridylate kinase/adenylate kinase	MET/NUC
	BmE26USP-72915	3	11.9	28.078	Adenylate kinase	MET/NUC
	BmE26USP-63526	3	4.8	119.7	Nuclear transport receptor RANBP7/RANBP8 (importin beta superfamily)	NE
	BmE26USP-65769	2	3.8	100.42	Nuclear transport receptor Karyopherin-beta2/Transportin (importin beta superfamily)	NE
	BmE26USP-66209	2	1.4	263.42	Nucleoporin partial	NE
	BmE26USP-SigP-62431	5	8.2	113.75	Nucleoporin	NE
	BmE26USP-48926	2	7.2	53.461	Serine/threonine protein kinase Chk2	NR
	BmE26USP-67040	2	3.5	110.08	DNA topoisomerase I	NR
	BmE26USP-3932	2	11.5	35.903	Golgi reassembly stacking protein GRASP65 contains PDZ domain	PE
	BmE26USP-63618	2	16.6	19.779	Vesicle coat complex COPI zeta subunit	PE
	BmE26USP-63971	2	4.7	66.587	Endosomal membrane EMP70	PE
	BmE26USP-65762	2	23.4	18.93	Translocon-associated complex trap delta subunit	PE
	BmE26USP-68401	2	7.9	46.212	Cop9 signalosome subunit csn4	PE
	BmE26USP-76175	2	3.9	97.067	Vacuolar sorting protein VPS1 dynamin	PE
	BmE26USP-4426	2	3	87.056	Highly conserved protein containing a thioredoxin domain	PM
	BmE26USP-74554	4	14.2	45.108	Molecular chaperone	PM
	BmE26USP-77172	2	32.6	10.313	Heat shock factor binding protein 1	PM
	BmE26USP-78479	2	11.6	20.318	Der and-287 heat shock-related protein	PM
	BmE26USP-SigP-61341	3	5.4	89.993	DnaJ domain prokaryotic heat shock protein	PM
	BmE26USP-23200	3	10.9	55.761	Leucine aminopeptidase	PM/PROTEASE
	BmE26USP-78215	3	3.3	132.79	Pitrilysin metallopeptidase 1 isoform cra c	PM/PROTEASE
	BmE26USP-61379	4	26.4	30.425	26S proteasome regulatory complex subunit RPN12/PSMD8	PROT
	BmE26USP-61464	2	8.1	49.559	26S proteasome regulatory complex ATPase RPT5	PROT
	BmE26USP-63407	3	17.3	32.92	Proteasome inhibitor	PROT
	BmE26USP-67891	5	19.6	44.964	26S proteasome regulatory complex subunit RPN7/PSMD6	PROT
	BmE26USP-70300	4	12.4	53.159	26S proteasome regulatory complex subunit RPN5/PSMD12	PROT
	BmE26USP-23402	3	12.9	45.586	Mitochondrial ribosomal protein	PS
	BmE26USP-269	2	7.7	39.897	Mucin-5AC - cellular protein metabolic process - post-translational protein modification - extracellular fibril organization - fibril - O-glycan	PS
	BmE26USP-3245	2	30.9	14.1	Peptidyl-prolyl cis-trans isomerase NIMA-interacting 4 - preribosome - protein folding - rRNA processing - spindle - cytoplasm - nucleolus	PS
	BmE26USP-63674	4	16.3	43.89	eukaryotic translation initiation factor 3 subunit m partial	PS
	BmE26USP-67195	2	38.4	13.174	Eukaryotic translation initiation factor 4e binding protein 1	PS
	BmE26USP-69942	2	20	11.373	40S ribosomal protein S16 - probable fragment	PS
	BmE26USP-73466	2	14.9	18.312	Mitochondrial ribosomal protein l18	PS
	BmE26USP-SigP-23019	2	7.5	43.083	Translational activator gcn1 translational activator gcn1	PS
	BmE26USP-67744	2	18.4	22.525	Hypothetical secreted protein 790	S/
	BmE26USP-799	2	5.7	77.233	Ectonucleotide pyrophosphatase/phosphodiesterase family member 1 partial	S/
	BmE26USP-SigP-74141	5	14.1	58.34	Secreted salivary gland peptide	S/
	BmE26USP-SigP-844	3	13.9	53.03	Serine carboxypeptidase cpvl partial	S/PROTEASE
	BmE26USP-48589	3	19.8	29.13	Tick salivary thyropin	S/PROTINH
	BmE26USP-61939	3	18	28.825	Conserved secreted protein precursor	S/UCS
	BmE26USP-58259	2	8.5	37.985	Serine/threonine-protein kinase mig-15-like	ST
	BmE26USP-61329	2	6.2	46.8	Platelet-activating factor acetylhydrolase 1b	ST
	BmE26USP-61492	2	5.1	90.441	Membrane trafficking and cell signaling protein HRS contains VHS and FYVE	ST
	BmE26USP-65185	8	10.4	143.52	Retinitis pigmentosa GTPase regulator - eye photoreceptor cell development - cilium assembly - intraciliary transport - sperm flagellum - ciliary	ST
	BmE26USP-65473	3	12.2	48.651	Signal transducing adaptor protein STAM/STAM2	ST
	BmE26USP-68132	3	12.5	40.156	Protein kinase activator - kinase binding - protein serine/threonine kinase	ST
	BmE26USP-70058	3	12.6	46.242	WD40 domain	ST
	BmE26USP-73569	2	10.1	55.905	Serine/threonine specific protein phosphatase PP1 catalytic subunit	ST
	BmE26USP-76244	3	8.4	45.848	P2X receptor	ST
	BmE26USP-7927	4	22.6	25.772	Ran-specific GTPase-activating protein - intracellular transport - positive regulation of mitotic centrosome separation - viral process - Ran GTPase	ST
	BmE26USP-8424	2	18.4	25.475	Vitronectin receptor alpha subunit partial	ST
	BmE26USP-9884	2	53.8	56.894	Vitronectin receptor alpha subunit partial	ST
	BmE26USP-SigP-75480	3	2.9	133.37	Tyrosine protein kinase receptor tie-1	ST/SECRETED
	BmE26USP-62997	3	23.7	18.848	RNA polymerase II general transcription factor BTF3	TF
	BmE26USP-150	5	3.8	241.08	DNA/RNA helicase MER3/SLH1 DEAD-box superfamily	TM
	BmE26USP-2786	2	1.2	205.07	RNA polymerase I large subunit	TM
	BmE26USP-4403	2	5	83.185	mRNA catabolic process - RNA processing - polyribonucleotide nucleotidyltransferase - RNA binding - 3'-5'-exoribonuclease	TM
	BmE26USP-4621	2	18.1	16.9	THO complex 7 - nuclear speck - transport - nucleus - mRNA transport - RNA splicing - cytoplasm	TM
	BmE26USP-5191	3	16.5	24.552	RNA polymerase i transcription factor uaf	TM
	BmE26USP-65504	5	14.7	61.022	Ran GTPase-activating protein	TM
	BmE26USP-67403	3	7	92.468	Nuclear cap-binding complex subunit NCBP1/CBP80	TM
	BmE26USP-77693	2	2.3	148.18	Splicing factor 3b subunit 1	TM
	BmE26USP-25820	2	10.4	36.176	Plasma membrane calcium-transporting atpase 3-like isoform 3 partial	TR
	BmE26USP-65718	5	31.3	29.821	chloride intracellular channel 6-like protein	TR
	BmE26USP-69612	4	8.6	80.888	Glycyl-tRNA synthetase	UC
	CS: cytoskeletal; DETOX/OX: detoxification/oxidation; DETOX: detoxification; EXTMAT: extracelular matrix; IMM: immunity; MET/AA: metabolism AA; MET/CARB: metabolism carbohydrate; MET/ENERGY: metabolism energy; MET/INT: metabolism intermediate; MET/LIPD: metabolism lipids; MET/NUC: metabolism nucleotides; NE: nuclear export; NR: nuclear regulation; PE: protein export; PM: protein modification; PRO…
