# Supplementary material for: The intracellular bacterium Rickettsia rickettsii exerts an inhibitory effect on the apoptosis of tick cells
Source: Parasit Vectors. 2020 Dec 1;13:603. doi: 10.1186/s13071-020-04477-5 (PMC7706286; doi:10.1186/s13071-020-04477-5)
Supplement: Supplementary file 6 — Additional file 6: Table S4. Proteins differentially expressed in BME26 cells after 48 h of infection with R. rickettsii. [file 13071_2020_4477_MOESM6_ESM.xlsx]

## Sheet: Supplementary Table 4
	Supplementary Table 4. Proteins differentially expressed in BME26 cells after 48 h of infection with R. rickettsii.
	ID	Peptides	Sequence coverage [%]	Mol. weight [kDa]	Foldchange I/C	Annotation	Class
	BmE26USP-71689	11	56.6	28.16	0.584193	Matricellular protein Osteonectin/SPARC/BM-40	EXTMAT
	BmE26USP-68276	3	10	42.235	0.513532	Innexin inx2-like protein	EXTMAT
	BmE26USP-4445	30	36.7	136.23	0.357256	Nidogen	EXTMAT
	BmE26USP-48595	3	36.2	12.554	2.97618	Macrophage migration inhibitory factor	IMM
	BmE26USP-77942	46	45.3	166.75	0.549782	Alpha-macroglobulin Ixodes scapularis	IMM
	BmE26USP-65892	10	41.3	45.074	0.602779	Serpin	IMM/SECRETED
	BmE26USP-58773	11	38.5	45.076	0.413025	Serpin	IMM/SECRETED
	BmE26USP-76537	7	32.6	47.073	1.60334	Asparaginase	MET/AA
	BmE26USP-60901	3	42.3	10.138	0.517954	Carboxypeptidase inhibitor precursor	MET/AA
	BmE26USP-70602	14	46.4	40.956	0.589711	Trypsin	MET/AA/S
	BmE26USP-3631	12	30.8	69.031	1.57796	Dolichyl-diphosphooligosaccharide--protein glycosyltransferase subunit 2 partial	MET/CARB
	BmE26USP-73657	8	24.7	60.023	0.404564	Glycolate oxidase	MET/ENERGY
	BmE26USP-SigP-7998	6	51.6	16.944	0.677369	Serum amyloid A 1 - high-density lipoprotein particle - cholesterol metabolic process - acute-phase response - extracellular space - extracellular	MET/LIPD
	BmE26USP-SigP-3602	8	25.6	46.856	0.433992	Pancreatic lipase-like enzyme partial	MET/LIPD/S
	BmE26USP-5235	4	29.6	17.055	1.536	Nucleoside diphosphate kinase	MET/NUC
	BmE26USP-57486	9	50.3	20.31	1.62641	Small heat shock protein (class II)	PM
	BmE26USP-68301	6	36.6	30.957	1.6533	20S proteasome regulatory subunit alpha type PSMA1/PRE5	PROT
	BmE26USP-67195	2	38.4	13.174	1.8069	Eukaryotic translation initiation factor 4e binding protein 1	PS
	BmE26USP-65989	4	39.3	14.777	1.64675	60S ribosomal protein L14/L17/L23	PS
	BmE26USP-62216	6	36.7	23.769	1.57581	Ribosomal protein S8	PS
	BmE26USP-77308	2	12.2	21.646	1.51066	60S ribosomal protein L11	PS
	BmE26USP-65666	10	45.1	18.733	2.42531	TPA_exp: hypothetical secreted protein 1652	S/
	BmE26USP-62027	5	57.1	19.2	0.58299	Secreted glycine-rich protein	S/
	BmE26USP-67745	7	52.9	22.429	0.579868	Hypothetical secreted protein 790	S/
	BmE26USP-76952	6	38.5	20.839	0.530948	Hemolectin - hemolymph coagulation - chitin binding - cell adhesion - chitin metabolic process - wound healing - melanization defense response	S/
	BmE26USP-SigP-78526	6	41.7	23.786	0.47592	Hypothetical secreted protein 790	S/
	BmE26USP-SigP-72186	8	27.4	34.015	0.439285	Secreted peptide precursor partial	S/
	BmE26USP-5463	8	43.6	26.171	0.416734	Secreted protein	S/
	BmE26USP-71474	7	48.5	17.523	0.452544	Inducible metalloproteinase Ixodes scapularis	S/PROTEASE
	BmE26USP-SigP-63089	9	71.2	15.452	0.533284	Conserved secreted protein precursor	S/UCS
	BmE26USP-SigP-4632	3	46.1	11.208	0.656194	Hypothetical secreted protein precursor	S/UK
	BmE26USP-60833	12	69.8	23.326	1.52134	Rho GDP-dissociation inhibitor	ST
	BmE26USP-76269	6	49.6	29.1	0.644801	Glutamate receptor ionotropic n-methyl d-aspartate-associated protein partial	ST
	BmE26USP-146	10	17.4	105.45	0.354818	Low-density lipoprotein receptor-related protein 1b	ST
	BmE26USP-48921	30	61.3	80.698	0.639876	Transforming growth factor-beta-induced protein ig-h3	ST/SECRETED
	BmE26USP-66219	9	34.3	58.653	0.590028	Alkaline phosphatase protein partial	ST/SECRETED
	BmE26USP-17911	5	79	90.822	1.83901	Orbivirus VP4 core protein	TE
	BmE26USP-73785	7	46.1	23.415	1.70628	Transcription factor containing NAC and TS-N	TF
	BmE26USP-61576	6	40.6	26.457	1.60547	THO complex subunit 4 - exon-exon junction complex - nucleolus - catalytic step 2 spliceosome - viral mRNA export from host cell nucleus	TM
	BmE26USP-64388	13	46	29.941	1.51945	Dosage compensation complex subunit MLE	TM
	BmE26USP-63954	5	17.1	35.977	1.53507	Aldo/keto reductase family	UC
	BmE26USP-60347	10	71.5	19.136	2.03094	Unknown product	UK
	BmE26USP-34884	3	51	58.785	1.75299	Unknown product	UK
	Proteins with relative abundance higher (fold-change ≥ 1.5; red) or lower (fold-change ≤ 0.67) in infected than in control cells were considered modulated. Only proteins with p-value ˂ 0.05 and FDR < 5% are presented. CS: cytoskeletal; DETOX/OX: detoxification/oxidation; DETOX: detoxification; EXTMAT: extracelular matrix; IMM: immunity; MET/AA: metabolism AA; MET/CARB: metabolism carbohydrate; ME…
