# Supplementary material for: The intracellular bacterium Rickettsia rickettsii exerts an inhibitory effect on the apoptosis of tick cells
Source: Parasit Vectors. 2020 Dec 1;13:603. doi: 10.1186/s13071-020-04477-5 (PMC7706286; doi:10.1186/s13071-020-04477-5)
Supplement: Supplementary file 7 — Additional file 7: Table S5. Proteins exclusively identified in noninfected BME26 cells (control) at 48 h. [file 13071_2020_4477_MOESM7_ESM.xlsx]

## Sheet: Supplementary Table 5
	Supplementary Table 5. Proteins exclusively identified in noninfected BME26 cells (control) at 48 h.
	ID	Peptides	Sequence coverage [%]	Mol. weight [kDa]	Annotation	Class
	BmE26USP-76871	2	1.1	214.84	Microtubule-associated protein futsch partial	CS
	BmE26USP-4752	6	45.8	20.906	Rho	CS
	BmE26USP-65342	3	11.4	44.74	Isovaleryl-CoA dehydrogenase	MET/AA
	BmE26USP-69073	2	13	29.75	dolichyl-phosphate mannosyltransferase partial	MET/CARB
	BmE26USP-4284	2	10.5	32.755	Glycolate oxidase	MET/ENERGY
	BmE26USP-4088	2	3	123.65	Holocytochrome c synthase/heme-lyase	MET/ENERGY
	BmE26USP-58525	2	20.8	14.825	Mitochondrial electron transport NADH to ubiquinone	MET/ENERGY
	BmE26USP-48837	4	24.7	34.126	Mitochondrial fatty acid anion carrier protein/Uncoupling protein	MET/ENERGY
	BmE26USP-62502	3	25.6	13.262	NADH dehydrogenase ubiquinone 1 alpha subcomplex subunit 5 - respiratory electron transport chain - oxidoreductase	MET/ENERGY
	BmE26USP-3901	2	4.6	70.49	Cholesterol transport protein (Niemann-Pick C disease protein)	MET/LIPD
	BmE26USP-72915	3	11.9	28.078	Adenylate kinase	MET/NUC
	BmE26USP-58921	3	5	98.09	DNA replication licensing factor MCM5 component	NR
	BmE26USP-70724	2	10.4	46.11	Golgi integral membrane protein 4	PE
	BmE26USP-62689	5	18.4	37.549	Lectin VIP36 involved in the transport of glyco carrying high mannose-type glycans	PE
	BmE26USP-78002	4	29.5	22.821	Ras-like protein A - R3/R4 cell fate commitment - regulation of Notch signaling pathway - negative regulation of innate immune response - defense	PE
	BmE26USP-76328	3	15.6	39.461	Serine hydrolase-like 2 - cytoplasmic membrane-bounded vesicle - mitochondrion	PE
	BmE26USP-61870	2	14.6	17.518	Translocase of outer mitochondrial membrane complex subunit tom20	PE
	BmE26USP-65272	3	32.7	18.47	SCF ubiquitin ligase Skp1 component	PROT
	BmE26USP-65597	2	5.5	43.001	39S ribosomal protein l39	PS
	BmE26USP-63504	2	7.1	51.465	Eukaryotic translation initiation factor 5-like isoform 1	PS
	BmE26USP-62986	4	6.5	124.46	Protein containing adaptin N-terminal region	PS
	BmE26USP-799	2	5.7	77.233	Ectonucleotide pyrophosphatase/phosphodiesterase family member 1 partial	S/
	BmE26USP-2935	2	11.1	23.502	Salivary secreted peptide	S/
	BmE26USP-65313	2	5.5	47.835	Conserved secreted protein precursor	S/UCS
	BmE26USP-70667	3	8.9	59.5	Clathrin coat dissociation kinase GAK/PTEN/Auxilin	ST
	BmE26USP-4499	4	16.9	45.858	GTPase Rab1/YPT1 small G protein superfamily	ST
	BmE26USP-76244	3	8.4	45.848	P2X receptor	ST
	BmE26USP-74793	3	5.8	107.39	Protein tyrosine phosphatase Corkscrew	ST
	BmE26USP-62693	2	10	41.593	Serine/threonine protein phosphatase	ST
	BmE26USP-58935	2	5	69.092	Sodium-neurotransmitter symporter	ST
	BmE26USP-73738	3	13.2	30.749	Tetraspanin family integral membrane protein partial	ST
	BmE26USP-58939	3	8.3	61.881	Acetylcholinesterase/Butyrylcholinesterase - signalP detected	ST/SECRETED
	BmE26USP-SigP-76633	3	6.7	110.95	Tyrosine kinase eph ephrin receptor family	ST/SECRETED
	BmE26USP-64825	2	12.7	23.874	Miple - heparin binding - extracellular region - growth factor - biological process	ST/SECRETED
	BmE26USP-26191	3	7.2	67.04	Protein tyrosine kinase	ST/SECRETED
	BmE26USP-60568	3	16.3	37.265	mRNA export protein (contains WD40 repeats)	TM
	BmE26USP-36470	3	39	11.182	ABC transporter c family member	TR
	BmE26USP-70151	2	7.3	55.565	Vacuolar H+-ATPase V1 sector subunit H	TR
	BmE26USP-58858	2	9.5	44.875	Pentatricopeptide repeat-containing protein 2	UC
	CS: cytoskeletal; DETOX/OX: detoxification/oxidation; DETOX: detoxification; EXTMAT: extracelular matrix; IMM: immunity; MET/AA: metabolism AA; MET/CARB: metabolism carbohydrate; MET/ENERGY: metabolism energy; MET/INT: metabolism intermediate; MET/LIPD: metabolism lipids; MET/NUC: metabolism nucleotides; NE: nuclear export; NR: nuclear regulation; PE: protein export; PM: protein modification; PRO…
