# Supplementary material for: The intracellular bacterium Rickettsia rickettsii exerts an inhibitory effect on the apoptosis of tick cells
Source: Parasit Vectors. 2020 Dec 1;13:603. doi: 10.1186/s13071-020-04477-5 (PMC7706286; doi:10.1186/s13071-020-04477-5)
Supplement: Supplementary file 8 — Additional file 8: Table S6. Proteins exclusively identified in R. rickettsii-infected BME26 cells at 48 h. [file 13071_2020_4477_MOESM8_ESM.xlsx]

## Sheet: Supplementary Table 6
	Supplementary Table 6. Proteins exclusively identified in R. rickettsii-infected BME26 cells at 48 h.
	ID	Peptides	Sequence coverage [%]	Mol. weight [kDa]	Annotation	Class
	BmE26USP-2996	8	8.6	205.02	Microtubule-associated protein partial	CS
	BmE26USP-42758	2	19.6	12.394	Vinculin - neuron projection morphogenesis - phagocytosis - actin cytoskeleton - structural molecule - actin binding	CS
	BmE26USP-5135	4	14.5	40.847	Tropomodulin and leiomodulin	CS
	BmE26USP-65063	2	4.5	62.213	Src substrate cortactin	CS
	BmE26USP-69366	20	53.4	49.936	Alpha tubulin	CS
	BmE26USP-25718	2	20.8	16.773	Cell adhesion molecule binding protein	EXTMAT
	BmE26USP-71807	2	27	25.714	Cuticular protein partial	EXTMAT
	BmE26USP-73913	2	12.6	29.868	Cytokine induced apoptosis inhibitor 1	IMM
	BmE26USP-61966	5	7.8	119.35	Global transcriptional regulator cell division control protein	MET/AA
	BmE26USP-70736	2	9.9	45.861	Cystathionine beta-lyases/cystathionine gamma-synthases	MET/AA
	BmE26USP-77785	4	15.2	61.937	Thiamine pyrophosphate-requiring enzyme	MET/AA
	BmE26USP-58949	3	5	106.82	5'-phosphoribosylglycinamide formyltransferase	MET/CARB
	BmE26USP-66870	2	7.8	46.567	Queuine trna-ribosyltransferase	MET/CARB
	BmE26USP-74513	3	8	67.72	Glycogen phosphorylase	MET/CARB
	BmE26USP-58701	2	11.7	39.547	Prohibitins and stomatins of the PID superfamily	MET/ENERGY
	BmE26USP-63540	3	6.3	79.843	NADH-ubiquinone oxidoreductase NDUFS1/75 kDa subunit	MET/ENERGY
	BmE26USP-7910	2	10.9	34.142	Mitochondrial tricarboxylate/dicarboxylate carrier	MET/ENERGY
	BmE26USP-48671	3	10.9	34.916	Steroid reductase required for elongation of the very long chain fatty acids	MET/LIPD
	BmE26USP-22897	2	5.7	77.809	GMP synthase	MET/NUC
	BmE26USP-26876	4	17.6	34.751	Bisphosphate 3'-nucleotidase BPNT1/Inositol polyphosphate 1-phosphatase	MET/NUC
	BmE26USP-60682	3	10.3	54.929	Formyltetrahydrofolate dehydrogenase	MET/NUC
	BmE26USP-62814	3	7.3	63.12	Dihydroorotase	MET/NUC
	BmE26USP-75601	2	4.1	55.02	IMP dehydrogenase/GMP reductase	MET/NUC
	BmE26USP-23231	4	5.7	134.35	Damage-specific DNA binding complex subunit DDB1	NR
	BmE26USP-48926	2	7.2	53.461	Serine/threonine protein kinase Chk2 - probable fragment	NR
	BmE26USP-4993	3	14.9	56.546	Histone deacetylase complex catalytic component RPD3	NR
	BmE26USP-66560	2	9.8	41.995	Cell-cycle nuclear protein contains WD-40 repeats	NR
	BmE26USP-76690	2	12.8	46.048	Cdk activating kinase (CAK)/RNA polymerase II transcription initiation/nucleotide excision repair factor TFIIH/TFIIK	NR
	BmE26USP-26803	4	14.3	49.473	Eukaryotic release factor 1 - smoothened signaling pathway - translation release factor	PE
	BmE26USP-62944	5	28.6	22.999	Cargo transport protein EMP24 (p24 protein family)	PE
	BmE26USP-63618	2	16.6	19.779	Vesicle coat complex COPI zeta subunit	PE
	BmE26USP-66072	2	25.8	24.984	Protein involved in vacuolar protein sorting	PE
	BmE26USP-67450	2	11.1	21.873	Vacuolar assembly/sorting protein DID2	PE
	BmE26USP-74100	2	4.5	57.534	Vesicle coat complex copi beta subunit	PE
	BmE26USP-74225	2	1.9	114.15	Vacuolar sorting protein PEP3/VPS18	PE
	BmE26USP-4453	2	9.7	38.476	Activator of 90 kda heat shock protein ATPase log 1	PM
	BmE26USP-77172	2	32.6	10.313	Heat shock factor binding protein 1	PM
	BmE26USP-5168	2	3.9	65.55	ATP-dependent Clp protease ATP-binding subunit clpX-like mitochondrial	PM/PROTEASE
	BmE26USP-78215	3	3.3	132.79	Pitrilysin metallopeptidase 1 isoform cra c	PM/PROTEASE
	BmE26USP-4899	4	33.6	25.959	20S proteasome regulatory subunit beta type PSMB1/PRE7	PROT
	BmE26USP-63775	4	28.3	34.564	26S proteasome regulatory complex subunit RPN11	PROT
	BmE26USP-66020	2	23.8	16.795	Ubiquitin-protein ligase	PROT
	BmE26USP-67568	2	4.4	107.28	26S proteasome regulatory complex atpase rpt2 partial	PROT
	BmE26USP-15350	3	17.4	23.782	60S ribosomal protein l23 partial	PS
	BmE26USP-4209	2	12.1	30.511	Translation initiation factor 3 subunit f eIF-3f	PS
	BmE26USP-4311	3	9.8	45.807	ADP-ribosylglycohydrolase posttranslational modification partial	PS
	BmE26USP-4772	2	6.4	60.031	Aspartyl-tRNA synthetase - ligase - translation - aspartyl-tRNA aminoacylation - nucleic acid binding - aspartate-tRNA ligase - tRNA aminoacylation	PS
	BmE26USP-63948	5	17.3	61.64	Eukaryotic translation initiation factor 3 subunit d	PS
	BmE26USP-65554	5	11.3	66.098	Eukaryotic translation initiation factor 3 protein partial	PS
	BmE26USP-69565	4	25.5	18.887	60S ribosomal protein L21	PS
	BmE26USP-72289	2	3.4	85.01	Elongation factor g	PS
	BmE26USP-77636	3	6.7	83.055	Translation initiation factor 3 subunit b eIF-3b	PS
	BmE26USP-61322	2	9	35.499	Secreted protein	S/
	BmE26USP-749	2	8.5	39.812	Secreted protein	S/
	BmE26USP-63404	2	8.4	37.771	Cysteine and histidine-rich domain-containing protein 1 - negative regulation of Rho-dependent protein serine/threonine kinase	ST
	BmE26USP-63496	2	12.1	40.746	Immunoglobulin (CD79A) binding protein 1 - cellular component - regulation of signal transduction	ST
	BmE26USP-67027	3	11.6	41.83	Predicted GTPase-activating protein	ST
	BmE26USP-3827	3	31.3	25.189	Mucin-1 - negative regulation of intrinsic apoptotic signaling pathway in response to DNA damage by p53 class mediator - positive regulation of - 22 NetOglyc sites	ST/APOPTOSIS
	BmE26USP-77602	3	16.3	30.464	Fanconi anemia complementation group D2 - negative regulation of apoptotic process	ST/APOPTOSIS
	BmE26USP-58802	2	6.1	74.511	Tick transposon	TE
	BmE26USP-63104	2	4.1	48.777	Pinin - exon-exon junction complex - nucleolus - catalytic step 2 spliceosome - desmosome - nuclear speck - cell adhesion	TM
	BmE26USP-65250	7	12.3	89.203	ATP-dependent RNA helicase	TM
	BmE26USP-70830	2	3.8	141.08	DEAH-box RNA helicase	TM
	BmE26USP-72638	2	7.1	42.851	mRNA cleavage factor i subunit/cpsf subunit	TM
	BmE26USP-76910	2	7.9	25.376	Spliceosomal protein snRNP-U1A/U2B	TM
	BmE26USP-395	2	1.9	165.7	Hypothetical protein	UC
	BmE26USP-58578	2	16	21.686	Predicted flavoprotein	UC
	BmE26USP-7942	2	10.2	35.243	Hypothetical protein	UC
	CS: cytoskeletal; DETOX/OX: detoxification/oxidation; DETOX: detoxification; EXTMAT: extracelular matrix; IMM: immunity; MET/AA: metabolism AA; MET/CARB: metabolism carbohydrate; MET/ENERGY: metabolism energy; MET/INT: metabolism intermediate; MET/LIPD: metabolism lipids; MET/NUC: metabolism nucleotides; NE: nuclear export; NR: nuclear regulation; PE: protein export; PM: protein modification; PRO…
