# Supplementary material for: The intracellular bacterium Rickettsia rickettsii exerts an inhibitory effect on the apoptosis of tick cells
Source: Parasit Vectors. 2020 Dec 1;13:603. doi: 10.1186/s13071-020-04477-5 (PMC7706286; doi:10.1186/s13071-020-04477-5)
Supplement: Supplementary file 9 — Additional file 9: Table S7.Rickettsia spp. proteins identified in BME26 cells by LC-MS/MS. [file 13071_2020_4477_MOESM9_ESM.xlsx]

## Sheet: Supplementary Table 7
	Supplementary Table 7. Rickettsia spp. proteins identified in BME26 cells by LC-MS/MS.
	ID Uniprot	Annotation	Organism
	A8EX77	3-hydroxyacyl-[acyl-carrier-protein] dehydratase FabZ	Rickettsia canadensis (strain McKiel)
	A1Y197	ATP synthase alpha subunit	Rickettsia bellii
	A0A0F3QJF3	Bacterial regulatory, Fis family protein	Rickettsia bellii str. RML Mogi
	Q4UN05	HTH merR-type domain-containing protein	Rickettsia felis (Rickettsia azadi)
	Q9RAA7	Uncharacterized protein	Rickettsia felis (Rickettsia azadi)
